# Supplementary material for: Random-sequence genetic oligomer pools display an innate potential for ligation and recombination
Source: eLife. 2018 Nov 21;7:e43022. doi: 10.7554/eLife.43022 (PMC6289569; doi:10.7554/eLife.43022)
Supplement: Figure 5—source data 1. [file elife-43022-fig5-data1.xlsx]

## Sheet: panel B
Length distribution of differerent F-N20 + N20A10 pools (Fig 5), unnormalized data
Nmer = length of random region between C1 and C2
N20A10, P1		N20A10, P2
Nmer	# sequences	Nmer	# sequences
25	1851	25	1711
26	2382	26	2002
27	4460	27	3349
28	4888	28	4287
29	15178	29	12278
30	47851	30	34235
31	10144	31	7620
32	1595	32	1115
33	378	33	219
34	257	34	78
35	307	35	92
36	321	36	103
37	451	37	100
38	673	38	135
39	1070	39	176
40	1966	40	267
41	2931	41	327
42	4701	42	464
43	8427	43	690
44	12618	44	1159
45	14800	45	1856
46	14526	46	2890
47	12246	47	3971
48	11280	48	5804
49	10328	49	11995
50	7984	50	24713
51	1758	51	19688
52	313	52	11672
53	73	53	7941
54	41	54	5152
55	31	55	2473
56	19	56	742
57	19	57	204
58	13	58	47
59	10	59	20
60	7	60	18
61	3	61	10
62	5	62	3
63	4	63	11
64	1	64	6
65	3	65	3
66	2	66	1
67	1	67	4
68	0	68	3
69	1	69	1
70	3	70	1

## Sheet: panel D
Secondary structure frequencies predicted by RNAfold (script ssfreq.sh), plotted averages are at the bottom of the sheet. pos = position, dot = predicted as unpaired, ob = opening base pair, cb = closing base pair
synthetic 1									experimental									difference 1
pos	dot	ob	cb	pos	%dot	%ob	%cb		pos	dot	ob	cb	pos	%dot	%ob	%cb		pos	D%dot	D%ob	D%cb
1	224736	75264	0	1	0.74912	0.25088	0		1	37015	12686	0	1	0.744754	0.255246	0		1	-0.436637	0.436637	0
2	190635	109365	0	2	0.63545	0.36455	0		2	31417	18284	0	2	0.63212	0.36788	0		2	-0.332992	0.332992	0
3	173778	126222	0	3	0.57926	0.42074	0		3	28788	20913	0	3	0.579224	0.420776	0		3	-0.00362419	0.00362419	0
4	164687	135313	0	4	0.548957	0.451043	0		4	27462	22239	0	4	0.552544	0.447456	0		4	0.358755	-0.358755	0
5	162118	137882	0	5	0.540393	0.459607	0		5	27347	22354	0	5	0.55023	0.44977	0		5	0.983704	-0.983704	0
6	161986	138014	0	6	0.539953	0.460047	0		6	27337	22364	0	6	0.550029	0.449971	0		6	1.00758	-1.00758	0
7	159703	139076	1221	7	0.532343	0.463587	0.00407		7	27032	22419	250	7	0.543892	0.451077	0.00503008		7	1.15491	-1.25092	0.096008
8	157020	139015	3965	8	0.5234	0.463383	0.0132167		8	26446	22525	730	8	0.532102	0.45321	0.0146878		8	0.870197	-1.01731	0.147117
9	156211	136428	7361	9	0.520703	0.45476	0.0245367		9	26339	22051	1311	9	0.529949	0.443673	0.0263777		9	0.924576	-1.10868	0.184107
10	156726	131993	11281	10	0.52242	0.439977	0.0376033		10	26183	21473	2045	10	0.52681	0.432044	0.0411461		10	0.439033	-0.793305	0.354272
11	156073	128370	15557	11	0.520243	0.4279	0.0518567		11	25864	21068	2769	11	0.520392	0.423895	0.0557132		11	0.014861	-0.400511	0.38565
12	154210	125403	20387	12	0.514033	0.41801	0.0679567		12	25390	20726	3585	12	0.510855	0.417014	0.0721313		12	-0.317842	-0.0996258	0.417468
13	153727	121193	25080	13	0.512423	0.403977	0.0836		13	25201	20371	4129	13	0.507052	0.409871	0.0830768		13	-0.537116	0.589436	-0.0523201
14	154100	115996	29904	14	0.513667	0.386653	0.09968		14	25009	19995	4697	14	0.503189	0.402306	0.0945051		14	-1.04776	1.56525	-0.517486
15	155909	109944	34147	15	0.519697	0.36648	0.113823		15	24817	19693	5191	15	0.499326	0.396229	0.104445		15	-2.03707	2.97495	-0.937875
16	157573	103578	38849	16	0.525243	0.34526	0.129497		16	24605	19201	5895	16	0.49506	0.38633	0.118609		16	-3.01829	4.10703	-1.08874
17	160554	95687	43759	17	0.53518	0.318957	0.145863		17	25205	17808	6688	17	0.507133	0.358303	0.134565		17	-2.80473	3.9346	-1.12986
18	163155	87407	49438	18	0.54385	0.291357	0.164793		18	25265	16594	7842	18	0.50834	0.333877	0.157784		18	-3.55101	4.25199	-0.700979
19	165323	79403	55274	19	0.551077	0.264677	0.184247		19	25608	15212	8881	19	0.515241	0.30607	0.178689		19	-3.58355	4.13936	-0.555811
20	167237	71207	61556	20	0.557457	0.237357	0.205187		20	25751	13735	10215	20	0.518118	0.276353	0.205529		20	-3.93383	3.89959	0.0342397
21	169717	62909	67374	21	0.565723	0.209697	0.22458		21	25933	12105	11663	21	0.52178	0.243556	0.234663		21	-4.39431	3.38598	1.00833
22	163533	58643	77824	22	0.54511	0.195477	0.259413		22	24812	11320	13569	22	0.499225	0.227762	0.273013		22	-4.58846	3.22854	1.35993
23	159542	53562	86896	23	0.531807	0.17854	0.289653		23	24579	10123	14999	23	0.494537	0.203678	0.301785		23	-3.72693	2.5138	1.21313
24	156581	48237	95182	24	0.521937	0.16079	0.317273		24	24747	8723	16231	24	0.497918	0.17551	0.326573		24	-2.40191	1.47195	0.929957
25	155685	42997	101318	25	0.51895	0.143323	0.337727		25	25184	7341	17176	25	0.50671	0.147703	0.345587		25	-1.22399	0.437993	0.785994
26	156058	37927	106015	26	0.520193	0.126423	0.353383		26	26005	6098	17598	26	0.523229	0.122694	0.354077		26	0.303558	-0.372962	0.0694049
27	155926	32772	111302	27	0.519753	0.10924	0.371007		27	26174	5229	18298	27	0.526629	0.105209	0.368162		27	0.687591	-0.403085	-0.284506
28	155575	28044	116381	28	0.518583	0.09348	0.387937		28	26138	4529	19034	28	0.525905	0.0911249	0.38297		28	0.732158	-0.235507	-0.496651
29	155311	23369	121320	29	0.517703	0.0778967	0.4044		29	26090	3935	19676	29	0.524939	0.0791735	0.395887		29	0.72358	0.127679	-0.851259
30	156295	18611	125094	30	0.520983	0.0620367	0.41698		30	25833	3281	20587	30	0.519768	0.0660148	0.414217		30	-0.121512	0.39781	-0.276298
31	157985	14052	127963	31	0.526617	0.04684	0.426543		31	25646	2563	21492	31	0.516006	0.0515684	0.432426		31	-1.0611	0.472838	0.588257
32	158955	9577	131468	32	0.52985	0.0319233	0.438227		32	25474	1868	22359	32	0.512545	0.0375848	0.44987		32	-1.7305	0.566142	1.16436
33	160874	5783	133343	33	0.536247	0.0192767	0.444477		33	25479	1207	23015	33	0.512646	0.0242852	0.463069		33	-2.3601	0.500856	1.85925
34	162428	2789	134783	34	0.541427	0.00929667	0.449277		34	25834	630	23237	34	0.519788	0.0126758	0.467536		34	-2.16383	0.337913	1.82592
35	165205	1101	133694	35	0.550683	0.00367	0.445647		35	26238	302	23161	35	0.527917	0.00607634	0.466007		35	-2.27664	0.240634	2.03601
36	167423	498	132079	36	0.558077	0.00166	0.440263		36	26537	171	22993	36	0.533933	0.00344057	0.462627		36	-2.41437	0.178057	2.23632
37	171056	352	128592	37	0.570187	0.00117333	0.42864		37	27121	143	22437	37	0.545683	0.00287721	0.45144		37	-2.45035	0.170387	2.27996
38	177244	255	122501	38	0.590813	0.00085	0.408337		38	28225	88	21388	38	0.567896	0.00177059	0.430333		38	-2.29173	0.0920588	2.19967
39	189628	142	110230	39	0.632093	0.000473333	0.367433		39	30087	42	19572	39	0.60536	0.000845053	0.393795		39	-2.67333	0.037172	2.63616
40	211935	65	88000	40	0.70645	0.000216667	0.293333		40	33817	15	15869	40	0.680409	0.000301805	0.319289		40	-2.60412	0.00851381	2.5956
41	251928	5	48067	41	0.83976	1.66667e-05	0.160223		41	40180	2	9519	41	0.808434	4.02406e-05	0.191525		41	-3.13256	0.0023574	3.1302
42	276645	0	23355	42	0.92215	0	0.07785		42	44366	2	5333	42	0.892658	4.02406e-05	0.107302		42	-2.94919	0.00402406	2.94517
43	288238	0	11762	43	0.960793	0	0.0392067		43	46626	0	3075	43	0.93813	0	0.06187		43	-2.26633	0	2.26633
44	293616	0	6384	44	0.97872	0	0.02128		44	47841	0	1860	44	0.962576	0	0.0374238		44	-1.61438	0	1.61438
45	296179	0	3821	45	0.987263	0	0.0127367		45	48534	0	1167	45	0.97652	0	0.0234804		45	-1.07437	0	1.07437
46	297548	0	2452	46	0.991827	0	0.00817333		46	48940	0	761	46	0.984688	0	0.0153116		46	-0.713823	0	0.713823
47	298371	0	1629	47	0.99457	0	0.00543		47	49182	0	519	47	0.989558	0	0.0104424		47	-0.501245	0	0.501245
48	298917	0	1083	48	0.99639	0	0.00361		48	49354	0	347	48	0.993018	0	0.00698175		48	-0.337175	0	0.337175
49	299388	0	612	49	0.99796	0	0.00204		49	49491	0	210	49	0.995775	0	0.00422527		49	-0.218527	0	0.218527
50	299853	0	147	50	0.99951	0	0.00049		50	49646	0	55	50	0.998893	0	0.00110662		50	-0.0616618	0	0.0616618
synthetic 2									experimental									difference 2
pos	dot	ob	cb	pos	%dot	%ob	%cb		pos	dot	ob	cb	pos	%dot	%ob	%cb		pos	D%dot	D%ob	D%cb
1	225038	74962	0	1	0.750127	0.249873	0		1	37015	12686	0	1	0.744754	0.255246	0		1	-0.537304	0.537304	0
2	190780	109220	0	2	0.635933	0.364067	0		2	31417	18284	0	2	0.63212	0.36788	0		2	-0.381326	0.381326	0
3	174062	125938	0	3	0.580207	0.419793	0		3	28788	20913	0	3	0.579224	0.420776	0		3	-0.0982909	0.0982909	0
4	165206	134794	0	4	0.550687	0.449313	0		4	27462	22239	0	4	0.552544	0.447456	0		4	0.185755	-0.185755	0
5	162104	137896	0	5	0.540347	0.459653	0		5	27347	22354	0	5	0.55023	0.44977	0		5	0.988371	-0.988371	0
6	161696	138304	0	6	0.538987	0.461013	0		6	27337	22364	0	6	0.550029	0.449971	0		6	1.10425	-1.10425	0
7	159851	138977	1172	7	0.532837	0.463257	0.00390667		7	27032	22419	250	7	0.543892	0.451077	0.00503008		7	1.10558	-1.21792	0.112341
8	156948	139021	4031	8	0.52316	0.463403	0.0134367		8	26446	22525	730	8	0.532102	0.45321	0.0146878		8	0.894197	-1.01931	0.125117
9	156133	136437	7430	9	0.520443	0.45479	0.0247667		9	26339	22051	1311	9	0.529949	0.443673	0.0263777		9	0.950576	-1.11168	0.161107
10	156340	132095	11565	10	0.521133	0.440317	0.03855		10	26183	21473	2045	10	0.52681	0.432044	0.0411461		10	0.567699	-0.827305	0.259605
11	155847	128379	15774	11	0.51949	0.42793	0.05258		11	25864	21068	2769	11	0.520392	0.423895	0.0557132		11	0.0901944	-0.403511	0.313316
12	153632	125678	20690	12	0.512107	0.418927	0.0689667		12	25390	20726	3585	12	0.510855	0.417014	0.0721313		12	-0.125175	-0.191292	0.316468
13	153700	121019	25281	13	0.512333	0.403397	0.08427		13	25201	20371	4129	13	0.507052	0.409871	0.0830768		13	-0.528116	0.647436	-0.11932
14	154438	115667	29895	14	0.514793	0.385557	0.09965		14	25009	19995	4697	14	0.503189	0.402306	0.0945051		14	-1.16043	1.67491	-0.514486
15	156274	109692	34034	15	0.520913	0.36564	0.113447		15	24817	19693	5191	15	0.499326	0.396229	0.104445		15	-2.15874	3.05895	-0.900209
16	158253	103135	38612	16	0.52751	0.343783	0.128707		16	24605	19201	5895	16	0.49506	0.38633	0.118609		16	-3.24495	4.25469	-1.00974
17	160993	95392	43615	17	0.536643	0.317973	0.145383		17	25205	17808	6688	17	0.507133	0.358303	0.134565		17	-2.95107	4.03293	-1.08186
18	163433	87235	49332	18	0.544777	0.290783	0.16444		18	25265	16594	7842	18	0.50834	0.333877	0.157784		18	-3.64368	4.30932	-0.665645
19	165757	78760	55483	19	0.552523	0.262533	0.184943		19	25608	15212	8881	19	0.515241	0.30607	0.178689		19	-3.72822	4.3537	-0.625478
20	167487	70888	61625	20	0.55829	0.236293	0.205417		20	25751	13735	10215	20	0.518118	0.276353	0.205529		20	-4.01717	4.00593	0.0112397
21	169767	62966	67267	21	0.56589	0.209887	0.224223		21	25933	12105	11663	21	0.52178	0.243556	0.234663		21	-4.41098	3.36698	1.044
22	163520	58879	77601	22	0.545067	0.196263	0.25867		22	24812	11320	13569	22	0.499225	0.227762	0.273013		22	-4.58413	3.14987	1.43426
23	159132	53848	87020	23	0.53044	0.179493	0.290067		23	24579	10123	14999	23	0.494537	0.203678	0.301785		23	-3.59027	2.41847	1.1718
24	156252	48569	95179	24	0.52084	0.161897	0.317263		24	24747	8723	16231	24	0.497918	0.17551	0.326573		24	-2.29225	1.36129	0.930957
25	155342	43145	101513	25	0.517807	0.143817	0.338377		25	25184	7341	17176	25	0.50671	0.147703	0.345587		25	-1.10965	0.38866	0.720994
26	155709	38048	106243	26	0.51903	0.126827	0.354143		26	26005	6098	17598	26	0.523229	0.122694	0.354077		26	0.419891	-0.413296	-0.00659506
27	155032	33178	111790	27	0.516773	0.110593	0.372633		27	26174	5229	18298	27	0.526629	0.105209	0.368162		27	0.985591	-0.538418	-0.447173
28	154771	28546	116683	28	0.515903	0.0951533	0.388943		28	26138	4529	19034	28	0.525905	0.0911249	0.38297		28	1.00016	-0.402841	-0.597317
29	154852	24006	121142	29	0.516173	0.08002	0.403807		29	26090	3935	19676	29	0.524939	0.0791735	0.395887		29	0.87658	-0.0846543	-0.791926
30	156694	19048	124258	30	0.522313	0.0634933	0.414193		30	25833	3281	20587	30	0.519768	0.0660148	0.414217		30	-0.254512	0.252143	0.00236844
31	158399	14085	127516	31	0.527997	0.04695	0.425053		31	25646	2563	21492	31	0.516006	0.0515684	0.432426		31	-1.1991	0.461838	0.737257
32	159615	9591	130794	32	0.53205	0.03197	0.43598		32	25474	1868	22359	32	0.512545	0.0375848	0.44987		32	-1.9505	0.561476	1.38902
33	161375	5791	132834	33	0.537917	0.0193033	0.44278		33	25479	1207	23015	33	0.512646	0.0242852	0.463069		33	-2.5271	0.498189	2.02892
34	162934	2914	134152	34	0.543113	0.00971333	0.447173		34	25834	630	23237	34	0.519788	0.0126758	0.467536		34	-2.3325	0.296247	2.03625
35	165160	1205	133635	35	0.550533	0.00401667	0.44545		35	26238	302	23161	35	0.527917	0.00607634	0.466007		35	-2.26164	0.205967	2.05567
36	167124	565	132311	36	0.55708	0.00188333	0.441037		36	26537	171	22993	36	0.533933	0.00344057	0.462627		36	-2.31471	0.155724	2.15898
37	170989	429	128582	37	0.569963	0.00143	0.428607		37	27121	143	22437	37	0.545683	0.00287721	0.45144		37	-2.42801	0.144721	2.28329
38	177365	277	122358	38	0.591217	0.000923333	0.40786		38	28225	88	21388	38	0.567896	0.00177059	0.430333		38	-2.33206	0.0847255	2.24734
39	189375	154	110471	39	0.63125	0.000513333	0.368237		39	30087	42	19572	39	0.60536	0.000845053	0.393795		39	-2.58899	0.033172	2.55582
40	211650	69	88281	40	0.7055	0.00023	0.29427		40	33817	15	15869	40	0.680409	0.000301805	0.319289		40	-2.50912	0.00718048	2.50194
41	251253	2	48745	41	0.83751	6.66667e-06	0.162483		41	40180	2	9519	41	0.808434	4.02406e-05	0.191525		41	-2.90756	0.0033574	2.9042
42	276369	0	23631	42	0.92123	0	0.07877		42	44366	2	5333	42	0.892658	4.02406e-05	0.107302		42	-2.85719	0.00402406	2.85317
43	288015	0	11985	43	0.96005	0	0.03995		43	46626	0	3075	43	0.93813	0	0.06187		43	-2.192	0	2.192
44	293612	0	6388	44	0.978707	0	0.0212933		44	47841	0	1860	44	0.962576	0	0.0374238		44	-1.61305	0	1.61305
45	296115	0	3885	45	0.98705	0	0.01295		45	48534	0	1167	45	0.97652	0	0.0234804		45	-1.05304	0	1.05304
46	297482	0	2518	46	0.991607	0	0.00839333		46	48940	0	761	46	0.984688	0	0.0153116		46	-0.691823	0	0.691823
47	298329	0	1671	47	0.99443	0	0.00557		47	49182	0	519	47	0.989558	0	0.0104424		47	-0.487245	0	0.487245
48	298930	0	1070	48	0.996433	0	0.00356667		48	49354	0	347	48	0.993018	0	0.00698175		48	-0.341508	0	0.341508
49	299404	0	596	49	0.998013	0	0.00198667		49	49491	0	210	49	0.995775	0	0.00422527		49	-0.22386	0	0.22386
50	299854	0	146	50	0.999513	0	0.000486667		50	49646	0	55	50	0.998893	0	0.00110662		50	-0.0619951	0	0.0619951
synthetic 3									experimental									difference 3
pos	dot	ob	cb	pos	%dot	%ob	%cb		pos	dot	ob	cb	pos	%dot	%ob	%cb		pos	D%dot	D%ob	D%cb
1	224966	75034	0	1	0.749887	0.250113	0		1	37015	12686	0	1	0.744754	0.255246	0		1	-0.513304	0.513304	0
2	190331	109669	0	2	0.634437	0.365563	0		2	31417	18284	0	2	0.63212	0.36788	0		2	-0.231659	0.231659	0
3	173690	126310	0	3	0.578967	0.421033	0		3	28788	20913	0	3	0.579224	0.420776	0		3	0.0257091	-0.0257091	0
4	164968	135032	0	4	0.549893	0.450107	0		4	27462	22239	0	4	0.552544	0.447456	0		4	0.265088	-0.265088	0
5	162199	137801	0	5	0.540663	0.459337	0		5	27347	22354	0	5	0.55023	0.44977	0		5	0.956704	-0.956704	0
6	161820	138180	0	6	0.5394	0.4606	0		6	27337	22364	0	6	0.550029	0.449971	0		6	1.06292	-1.06292	0
7	159714	139030	1256	7	0.53238	0.463433	0.00418667		7	27032	22419	250	7	0.543892	0.451077	0.00503008		7	1.15125	-1.23559	0.0843413
8	156805	138981	4214	8	0.522683	0.46327	0.0140467		8	26446	22525	730	8	0.532102	0.45321	0.0146878		8	0.941864	-1.00598	0.0641167
9	155762	136579	7659	9	0.519207	0.455263	0.02553		9	26339	22051	1311	9	0.529949	0.443673	0.0263777		9	1.07424	-1.15902	0.0847739
10	156090	132260	11650	10	0.5203	0.440867	0.0388333		10	26183	21473	2045	10	0.52681	0.432044	0.0411461		10	0.651033	-0.882305	0.231272
11	156019	128361	15620	11	0.520063	0.42787	0.0520667		11	25864	21068	2769	11	0.520392	0.423895	0.0557132		11	0.032861	-0.397511	0.36465
12	153975	125665	20360	12	0.51325	0.418883	0.0678667		12	25390	20726	3585	12	0.510855	0.417014	0.0721313		12	-0.239509	-0.186959	0.426468
13	153498	121407	25095	13	0.51166	0.40469	0.08365		13	25201	20371	4129	13	0.507052	0.409871	0.0830768		13	-0.460783	0.518103	-0.0573201
14	154415	115938	29647	14	0.514717	0.38646	0.0988233		14	25009	19995	4697	14	0.503189	0.402306	0.0945051		14	-1.15276	1.58458	-0.431819
15	155798	110266	33936	15	0.519327	0.367553	0.11312		15	24817	19693	5191	15	0.499326	0.396229	0.104445		15	-2.00007	2.86761	-0.867542
16	158193	103058	38749	16	0.52731	0.343527	0.129163		16	24605	19201	5895	16	0.49506	0.38633	0.118609		16	-3.22495	4.28036	-1.0554
17	161302	94996	43702	17	0.537673	0.316653	0.145673		17	25205	17808	6688	17	0.507133	0.358303	0.134565		17	-3.05407	4.16493	-1.11086
18	163943	86618	49439	18	0.546477	0.288727	0.164797		18	25265	16594	7842	18	0.50834	0.333877	0.157784		18	-3.81368	4.51499	-0.701312
19	165806	78661	55533	19	0.552687	0.262203	0.18511		19	25608	15212	8881	19	0.515241	0.30607	0.178689		19	-3.74455	4.3867	-0.642144
20	167029	70997	61974	20	0.556763	0.236657	0.20658		20	25751	13735	10215	20	0.518118	0.276353	0.205529		20	-3.8645	3.96959	-0.105094
21	169196	62940	67864	21	0.563987	0.2098	0.226213		21	25933	12105	11663	21	0.52178	0.243556	0.234663		21	-4.22064	3.37565	0.844995
22	163663	58405	77932	22	0.545543	0.194683	0.259773		22	24812	11320	13569	22	0.499225	0.227762	0.273013		22	-4.6318	3.30787	1.32393
23	159310	53435	87255	23	0.531033	0.178117	0.29085		23	24579	10123	14999	23	0.494537	0.203678	0.301785		23	-3.6496	2.55613	1.09347
24	156486	48137	95377	24	0.52162	0.160457	0.317923		24	24747	8723	16231	24	0.497918	0.17551	0.326573		24	-2.37025	1.50529	0.864957
25	155122	43180	101698	25	0.517073	0.143933	0.338993		25	25184	7341	17176	25	0.50671	0.147703	0.345587		25	-1.03632	0.376993	0.659327
26	155910	37849	106241	26	0.5197	0.126163	0.354137		26	26005	6098	17598	26	0.523229	0.122694	0.354077		26	0.352891	-0.346962	-0.00592839
27	155150	33129	111721	27	0.517167	0.11043	0.372403		27	26174	5229	18298	27	0.526629	0.105209	0.368162		27	0.946258	-0.522085	-0.424173
28	154608	28494	116898	28	0.51536	0.09498	0.38966		28	26138	4529	19034	28	0.525905	0.0911249	0.38297		28	1.05449	-0.385507	-0.668984
29	154784	24015	121201	29	0.515947	0.08005	0.404003		29	26090	3935	19676	29	0.524939	0.0791735	0.395887		29	0.899247	-0.0876543	-0.811593
30	156752	19114	124134	30	0.522507	0.0637133	0.41378		30	25833	3281	20587	30	0.519768	0.0660148	0.414217		30	-0.273845	0.230143	0.0437018
31	158453	14325	127222	31	0.528177	0.04775	0.424073		31	25646	2563	21492	31	0.516006	0.0515684	0.432426		31	-1.2171	0.381838	0.835257
32	159876	9708	130416	32	0.53292	0.03236	0.43472		32	25474	1868	22359	32	0.512545	0.0375848	0.44987		32	-2.0375	0.522476	1.51502
33	161424	5755	132821	33	0.53808	0.0191833	0.442737		33	25479	1207	23015	33	0.512646	0.0242852	0.463069		33	-2.54344	0.510189	2.03325
34	163038	2840	134122	34	0.54346	0.00946667	0.447073		34	25834	630	23237	34	0.519788	0.0126758	0.467536		34	-2.36717	0.320913	2.04625
35	165532	1146	133322	35	0.551773	0.00382	0.444407		35	26238	302	23161	35	0.527917	0.00607634	0.466007		35	-2.38564	0.225634	2.16001
36	167670	538	131792	36	0.5589	0.00179333	0.439307		36	26537	171	22993	36	0.533933	0.00344057	0.462627		36	-2.49671	0.164724	2.33198
37	170957	380	128663	37	0.569857	0.00126667	0.428877		37	27121	143	22437	37	0.545683	0.00287721	0.45144		37	-2.41735	0.161054	2.25629
38	177266	250	122484	38	0.590887	0.000833333	0.40828		38	28225	88	21388	38	0.567896	0.00177059	0.430333		38	-2.29906	0.0937255	2.20534
39	189220	152	110628	39	0.630733	0.000506667	0.36876		39	30087	42	19572	39	0.60536	0.000845053	0.393795		39	-2.53733	0.0338387	2.50349
40	211554	62	88384	40	0.70518	0.000206667	0.294613		40	33817	15	15869	40	0.680409	0.000301805	0.319289		40	-2.47712	0.00951381	2.4676
41	251477	5	48518	41	0.838257	1.66667e-05	0.161727		41	40180	2	9519	41	0.808434	4.02406e-05	0.191525		41	-2.98222	0.0023574	2.97987
42	276448	0	23552	42	0.921493	0	0.0785067		42	44366	2	5333	42	0.892658	4.02406e-05	0.107302		42	-2.88352	0.00402406	2.8795
43	288391	0	11609	43	0.961303	0	0.0386967		43	46626	0	3075	43	0.93813	0	0.06187		43	-2.31733	0	2.31733
44	293743	0	6257	44	0.979143	0	0.0208567		44	47841	0	1860	44	0.962576	0	0.0374238		44	-1.65671	0	1.65671
45	296221	0	3779	45	0.987403	0	0.0125967		45	48534	0	1167	45	0.97652	0	0.0234804		45	-1.08837	0	1.08837
46	297504	0	2496	46	0.99168	0	0.00832		46	48940	0	761	46	0.984688	0	0.0153116		46	-0.699156	0	0.699156
47	298324	0	1676	47	0.994413	0	0.00558667		47	49182	0	519	47	0.989558	0	0.0104424		47	-0.485578	0	0.485578
48	298918	0	1082	48	0.996393	0	0.00360667		48	49354	0	347	48	0.993018	0	0.00698175		48	-0.337508	0	0.337508
49	299413	0	587	49	0.998043	0	0.00195667		49	49491	0	210	49	0.995775	0	0.00422527		49	-0.22686	0	0.22686
50	299863	0	137	50	0.999543	0	0.000456667		50	49646	0	55	50	0.998893	0	0.00110662		50	-0.0649951	0	0.0649951
average of differences 1-3
pos	D%dot	stdev	D%ob	stdev	D%cb	stdev
1	-0.495748	0.0525794	0.495748	0.0525794	0	0
2	-0.315326	0.0763814	0.315326	0.0763814	0	0
3	-0.025402	0.0648051	0.025402	0.0648051	0	0
4	0.269866	0.0865989	-0.269866	0.0865989	0	0
5	0.97626	0.0170956	-0.97626	0.0170956	0	0
6	1.05825	0.048502	-1.05825	0.048502	0	0
7	1.13725	0.0274853	-1.23481	0.0165137	0.0975635	0.0140647
8	0.902086	0.0364788	-1.0142	0.00719053	0.112117	0.043
9	0.983132	0.0799683	-1.12646	0.0282338	0.143329	0.0519982
10	0.552588	0.106805	-0.834305	0.044911	0.281716	0.0644122
11	0.0459722	0.0393409	-0.400511	0.003	0.354539	0.0372116
12	-0.227509	0.0968923	-0.159292	0.0517183	0.386801	0.0610765
13	-0.508672	0.0417164	0.584992	0.0647811	-0.0763201	0.0373229
14	-1.12032	0.0629518	1.60825	0.0585387	-0.48793	0.0486168
15	-2.06529	0.0830129	2.96717	0.0959035	-0.901875	0.0351963
16	-3.16273	0.125492	4.21403	0.0935492	-1.05129	0.0396601
17	-2.93662	0.125293	4.04415	0.115576	-1.10753	0.024173
18	-3.66946	0.133217	4.35877	0.138296	-0.689312	0.0204966
19	-3.68544	0.0886155	4.29325	0.134289	-0.607811	0.0457979
20	-3.9385	0.0764402	3.95837	0.0540476	-0.0198714	0.0746952
21	-4.34198	0.105408	3.3762	0.00951218	0.965773	0.106106
22	-4.60146	0.0263586	3.22876	0.0790002	1.37271	0.0562656
23	-3.6556	0.0685306	2.49613	0.0705132	1.15947	0.0607792
24	-2.3548	0.0564411	1.44618	0.0753815	0.908624	0.0378197
25	-1.12332	0.0945768	0.401215	0.0323803	0.722105	0.0633406
26	0.35878	0.0583898	-0.37774	0.0334238	0.0189605	0.0436874
27	0.873147	0.161895	-0.487863	0.0738725	-0.385284	0.0880305
28	0.928936	0.172566	-0.341285	0.0920153	-0.587651	0.0865724
29	0.833136	0.0955524	-0.0148765	0.123466	-0.818259	0.0302232
30	-0.216623	0.0829339	0.293366	0.091118	-0.0767427	0.174052
31	-1.1591	0.0853464	0.438838	0.0496689	0.720257	0.124374
32	-1.90616	0.158229	0.550031	0.0239776	1.35613	0.177632
33	-2.47688	0.101462	0.503078	0.00630109	1.9738	0.0992317
34	-2.28783	0.108777	0.318358	0.0209506	1.96948	0.124423
35	-2.30797	0.0676782	0.224078	0.0173856	2.08389	0.0666436
36	-2.4086	0.0911375	0.166169	0.0112365	2.24243	0.0866618
37	-2.4319	0.0168402	0.158721	0.0129915	2.27318	0.0147209
38	-2.30762	0.0214847	0.0901699	0.0047881	2.21745	0.0260391
39	-2.59988	0.0686508	0.0347276	0.00214303	2.56516	0.066824
40	-2.53012	0.066053	0.0084027	0.00117063	2.52171	0.0662523

## Sheet: panel E
ΔG (kcal/mol) energies from RNAfold						frequency distribution shown in Figure									Statistics of frequency distribution
synthetic 1	synthetic 2	synthetic 3	experimental			ΔG (kcal/mol), Bin Center	synthetic 1	synthetic 2	synthetic 3	syn average	syn stdev	experimental				synthetic 1	synthetic 2	synthetic 3	experimental
-4.7	-3.5	-3.5	-3.2			-22	0.00533376	0.00500028	0.00533374	0.0052226	0.000192528	0.0543249			Total number of values	299976	299983	299977	49701
-3.8	-5.7	-3.4	-1.9			-21	0.0140011	0.0100006	0.0123343	0.012112	0.00200952	0.10865			Number of excluded values	24	17	18	25
-0.1	-8.4	-6.7	-16.7			-20	0.0253354	0.0253348	0.0273354	0.0260019	0.00115491	0.193155			Number of binned values	299952	299966	299959	49676
-4.8	-4.4	-7.1	-2			-19	0.046337	0.0476694	0.0460035	0.04667	0.000881415	0.23742
-5.8	-3	-10	-2.4			-18	0.0693389	0.0770044	0.0813396	0.0758943	0.00607687	0.454719			Minimum	-27.4	-25.6	-31.6	-27.3
-5	-8.9	-11.4	-4.8			-17	0.168013	0.162009	0.150678	0.160234	0.00880295	0.750488			25% Percentile	-8.2	-8.2	-8.2	-9.4
-14.9	-5.7	-3	-6.6			-16	0.271688	0.29835	0.30369	0.291243	0.0171438	1.01406			Median	-6	-6	-6	-6.7
-6.2	-0.2	-9.5	-2.2			-15	0.492706	0.493695	0.51604	0.500813	0.0131955	1.48689			75% Percentile	-4	-4	-4	-4.6
-5.3	-5.2	-9.6	-4.3			-14	0.868403	0.853715	0.847732	0.856617	0.0106366	2.0241			Maximum	0	0	0	0
-11.9	-4.4	-10.6	-10.8			-13	1.46545	1.41908	1.43611	1.44021	0.0234559	2.76856
-7.8	-6.2	-5	-2.1			-12	2.30318	2.26846	2.28651	2.28605	0.0173657	3.59349			Mean MFE ΔG (kcal/mol)	-6.27064	-6.26442	-6.27375	-7.22886
-9.9	-9.5	-5.4	-2.4			-11	3.56662	3.6112	3.59028	3.58937	0.0223069	4.91942			Std. Deviation	3.11426	3.11212	3.11969	3.72109
-8.9	-4.9	-1.9	-5.3			-10	5.23875	5.23396	5.33308	5.2686	0.0558913	6.0703			Std. Error of Mean	0.00568606	0.00568209	0.00569596	0.0166912
-3.2	-9.2	-6.6	-9.1			-9	7.26958	7.22874	7.30256	7.26696	0.0369781	7.78455
-6.1	-6.3	-1.2	-4.3			-8	9.5441	9.45454	9.55307	9.51723	0.0544821	9.70001			Lower 95% CI of mean	-6.28179	-6.27556	-6.28491	-7.26157
-5.2	-2.7	-7.9	-7.2			-7	11.6006	11.5733	11.4629	11.5456	0.0729238	11.04			Upper 95% CI of mean	-6.2595	-6.25328	-6.26259	-7.19614
-3.3	-7.9	-5.6	-7.6			-6	12.9304	13.1097	12.8997	12.9799	0.113472	11.6114
-6.7	-4.2	-6.9	-17.9			-5	12.9914	13.0247	13.0003	13.0055	0.0172687	11.3137
-6.6	-12.4	-9.7	-5.4			-4	11.6223	11.5703	11.5822	11.5916	0.0272115	9.72013
-2.9	-10.9	-11.7	-8			-3	9.01439	8.96651	9.02736	9.00275	0.0320508	7.22722
-4.7	-4.1	-8.5	-7.8			-2	5.84813	5.895	5.88345	5.87553	0.0244168	4.39428
-7.4	-8.2	-7.3	-5.4			-1	3.06925	3.08884	3.09124	3.08311	0.0120649	2.31182
-9.8	-5.7	-4.7	-4.7			0	1.56679	1.57709	1.55479	1.56622	0.0111627	1.171
-4.7	-12	-5.4	-13.7
-1.7	-2.5	-8.6	-10.3
-1.8	-5.3	-5.5	-7.3
-2.1	-12.5	-8.8	-11.1
-7	-5	-3.1	-6.1
-5.9	-9.7	-6.2	-8.7
-1.5	-7.8	-6	-0.1
-5.1	-4.2	-2.2	-13.6
-5.9	-10	-6.7	-2.5
-4.4	-12.3	-5.4	-13.9
-4.2	-5.6	-5	-5.1
-5.3	-0.7	-4	-5.8
-3.8	-6	-12.6	-18.1
-10.6	-3.6	-2.1	-13.6
-5.3	-7.8	-3.3	-6.2
-11.5	-5.6	-10.3	-5
-7.7	-4.1	-6.8	-1.9
-4.3	-4.4	-5.4	-12.8
-7.8	-7.8	-5.8	-14.2
-3.5	-5.5	-2.6	-13.1
-11	-8.6	-7.8	-3.1
-5.2	-3.1	-7.2	-5.7
-5.9	-12.5	-6.3	-5.6
-10	-6.3	-3.4	-9.8
-5.3	-4.4	-4.8	-4.3
-5.1	-2.1	-7.2	-5.5
-8.8	-11.4	-10	-11.3
-9	-6.3	-1.1	-3.5
-8.5	-6.1	-8.5	-9.9
-5.9	-6.9	-5.9	-5.7
-4.7	-10	-10.7	-11
-4.2	-8	-6.1	-4.2
-6.3	-7.8	-1.8	-6.3
-4.8	-9.6	-9.2	-12.6
-6.5	-10.4	-7.3	-4.8
-5.2	-11.5	-7.9	-6.9
-12.3	-3.4	-8.5	-7.3
-4.6	-3.2	-1.1	-2.9
-11	-8.7	-6.5	-8.7
-2.4	-13	-9.9	-8.9
-0.9	-3.8	-6.5	-5.3
-4.6	-7.8	-8.2	-12.9
-3.9	-4.4	-9.3	-11.7
-3.5	-3.6	-2.6	-3
-5.2	-15.6	-8.3	-6.1
-3.3	-7.7	-15.3	-5.7
-5.3	-5.5	-10.2	-15.5
-6.7	-3.3	-5	-6.1
-4.9	-4.1	-2.9	-7.7
-6.3	-5.7	-4.7	-5.4
-5.1	-3.3	-6.6	-10.7
-3	-7.5	-4.2	-1.5
-4.2	-0.3	-10.5	-4.7
-5.4	-5.8	-3.7	-2.8
-9.6	-7	-9.9	-2.1
-4.7	-6.9	-9.9	-1.4
-8.1	-1.4	-5.4	-11.3
-8.7	-4.4	-4.1	-3.2
-3.4	-6.6	-5.2	-6.6
-2.5	-7	-7.2	-14.5
-4.3	-7.2	-7.8	-8.8
-7.7	-4	-5.3	-11.5
-8	-2.5	-6.7	-3.6
-11.7	-6.1	-6.7	-4.5
-2.9	-3.3	-4.8	-10.8
-6.7	-12.7	-3.3	-4.6
-6	-4.2	-7.6	-6.1
-2.8	-6.2	-7	-3.1
-4	-1.2	-3.4	-10.7
-4.5	-6.7	-7.5	-7.4
-14.4	-4.4	-0.2	-11.5
-7.5	-3.7	-8.8	-11.1
-9.5	-1.8	-3.1	-6.1
-10	-7.6	-3.9	-3.2
-4.7	-4.5	-5	-3.7
-8.8	-6.2	-7.9	-8
-16.9	-7.5	-2.9	-5.7
-11.3	-6	-13	-4.6
-3.4	-9.6	-8	-9.2
-11.5	-3.9	-12.7	-14.4
-3	-2.9	-5.7	-8.5
-11	-7.2	-5.7	-10.3
-8.8	-1.9	-12.6	-5
-6.5	-7.1	-7.2	-10.8
-11.6	-4.2	-6.7	-12.7
-7.6	-8.7	-9.9	-14.4
-6.7	-5.3	-6.4	-4.1
-2.8	-4.6	-1.6	-18.1
-4.4	-6.6	-6.3	-3.9
-11.5	-0.8	-8.1	-7.6
-8.1	-12.5	-8.4	-12.1
-2.6	-7	-5.9	-2.7
-10.5	-7.8	-8.3	-7.1
-4.9	-0.9	-12.4	-7.5
-7.6	-4.8	-5.8	-4.7
-5.2	-6.6	-4.3	-9.8
-9.3	-8.9	-5.8	-2.4
-8.6	-7.9	-1.3	-7.5
-5.4	-4.4	-4.9	-9
-3.9	-2.6	-2.4	-4.1
-7.8	-14.1	-1.5	-5.9
-3.1	-6.5	-0.8	-6
-5.5	-2.4	-12.6	-3.7
-6.9	-5.8	-3.1	-0.7
-3.6	-1.5	-10	-8.8
-3.2	-14.7	-6.2	-12.3
-7.9	-4.9	-5.4	-17.9
-4.6	-8.3	-5.9	-4.8
-5.4	-8.1	-10.1	-2.4
-4.4	-4.9	-4.3	-7.7
-1	-1.6	-2.8	-6
-6.4	-9.8	-2.4	-6.6
-8.4	-7.3	-9.1	-7.9
-3	-5.6	-8	-4.3
-5.8	-6.6	-7.7	-9.1
-8.2	-7.7	-4.9	-6.7
-0.7	-5.5	-8	-7.2
-2.7	-6.8	-11.9	-8.7
-5.9	-7.6	-5.6	-3.6
-6	-7.1	-7.3	-5.5
-5.7	-5.2	-3.5	-11.7
-6.9	-8.3	-18.6	-5.4
-6.5	-2.7	-8.8	-13
-6.6	-5.3	-2.2	-4.7
-2.1	-5.9	-3.1	-13
-3.4	-7.2	-0.7	-9.5
-8.5	-4.5	-4.3	-1.5
-10.9	-10.2	-11.4	-7.1
-6.4	-6.7	-3.8	-10.6
-4.9	0	-7.8	-9
-6.2	-3.6	-9.1	-5.4
-7.6	-2.2	-4.6	-8.5
-2.6	-12.7	-4.6	-7.4
-8.1	-6.3	-9.7	-8.8
-6.9	-6.6	-6.8	-8
-2.9	-0.3	-7.8	-5.1
-3.8	-8.6	-3.7	-13.9
-2.9	-4.7	-5.9	-5.5
-2.1	-17.8	-6.5	-12.5
-8.3	-6	-6.4	-7.8
-6.2	-1.2	-7.5	-1.3
-3.6	-3.4	-2.8	-7.6
-7.7	-4.6	-5.8	-6.3
-4.9	-4.3	-5	0
-3.7	-4.7	-16.2	-4.5
-5.8	-6.2	-5.2	-0.4
-5.7	-3.9	-5.1	-9
-9.7	-6.5	-5.9	-4.2
-4.4	-7.7	-5	-0.9
-8.8	-7.4	-5.9	-17.9
-5.9	-5.2	-10.9	-1.5
-1.8	-2.9	-12.4	-10.3
-10.9	-5	-4.1	-18.9
-5.8	-3.2	-7.4	-7.1
-8.4	-8.5	-16.4	-6.5
-8.2	-13	-3.3	-5.7
-8.6	-5.8	-9	-5.7
-6.7	-7	-7.6	-12.6
-8.4	-8.1	-7.6	-10
-5.3	-6.6	-15	-2.8
-11.1	-15.3	-8.8	-10.5
-4.5	-5	-14.1	-5.1
-9.5	-5	-2.7	-5.3
-9.4	-1.3	-6.2	-6.1
-12.5	-2.5	-3.4	-8
-8	-7.1	-6.9	-1.2
-6	-3.9	-6.2	-5.6
-1	-7.5	-4.2	-5.5
-1.4	-3	-5.3	0
-8.6	-5.4	-5.7	-4.1
-4.5	-0.4	-10.2	-4.2
-0.5	-7.4	-0.5	-3.3
-1.9	-8.4	-5.8	-11.2
-7.2	-10.5	-9.1	-10.6
-3.3	-12.9	-2.7	-3.2
-1.3	-3.2	-17.4	-7.8
-5	-8.8	-6.7	-6.1
-7	-12.6	-2.6	-5.4
-1.9	-1.6	-5.8	-11.2
-8.6	-3.4	-5.4	-18.6
-3.8	-3	-3.7	-6.9
-8	-4.6	-4.9	-4.3
-4.7	-5.4	-6.5	-27.3
-4.5	-2.9	-1.9	-2.6
-6.3	-5.4	-3.2	-8.3
-13.9	-3	-1.8	-3.8
-5.7	-1.2	-1.8	-5.7
-10.4	-6.6	-6.1	-26.8
-5.7	-9.4	-3.4	-3.2
-7.8	-5.6	-2.2	-6.3
-8.9	-8.5	-4.9	-4.8
-4.8	-1.6	-9.6	-4.8
-8	-4.7	-8	-6
-11.5	-6	-9.4	-15.6
-5.3	-3.4	-4.7	-11.2
-7.2	-4.2	-8	-5.6
-3.8	-2.9	-3	-1.6
-4.7	-14.5	-7.5	-4
-8.3	-6.2	-6.1	-4
-6.2	-10.9	-9.1	-6.7
-7.6	-12.9	-3.3	-13.8
-7.6	-7.6	-4.8	-13
-7.8	-5.9	-8.3	-18.7
-6.2	-1.7	-7.9	-7.5
-5.2	-3.4	-2.4	-17.6
-8.8	-8.7	-5.3	-16.7
-5.2	-5.6	-4.6	-4.3
-2.7	-3.4	-8.6	-10.8
-2.9	0	-7.3	-11.2
-5.9	-8.6	-6.8	-6.2
-6.9	-7.1	-9.6	-9.7
-1.8	-7.4	-6.9	-7.3
-7.4	-19.2	-5.7	-4.1
-6.9	-7.2	-14.2	-8.4
-7.5	-10.6	-8.9	-20.2
-6.3	-4.6	-4	-6
-8	-5.3	-4.1	-5
-5.8	-6.4	0	-6.1
-10.7	-8.7	-4.2	-5.9
-2.1	-3.4	-3.7	-7.3
-4.6	-6.8	-6.5	-3.5
-4.7	-4.4	-6.7	-4.9
-5.4	-3.2	-10.3	-7.5
-7.1	-1.8	-8.4	-5.2
-3.5	-6	-4.9	-4
-4.7	-3.7	-8.4	-9.4
-3.6	-8.3	-6.5	-7.6
-5	-5.6	-8.8	-17
-8.9	-9.7	-15.4	-2.6
-3.9	-5.5	-7.8	-6.9
-5.5	-4	-7.2	-17.4
-6.8	-7.7	-11.1	-5.2
-8	-5.9	-10.3	-4.7
-6.5	-6.5	-3.8	-19.6
-6.9	-11	-11.9	-3.4
-11	-10.9	-7	-8.9
-5.4	-12.5	-10.6	-17
-8.9	-9	-8.2	-0.7
-4.5	-3.9	-12.5	-4.1
-4.8	-0.4	-0.4	-11.2
-10.9	-10.6	-3.7	-4.8
-6.1	-4.2	-4.6	-8.6
-2	-4.8	-6.8	-16.9
-7.7	-6	-8.4	-7.5
-5.5	-10	-9.9	-16.4
-4.7	-5.5	-8.4	-12.4
-3.5	-6	-6.5	-7.6
-6.8	-2	-8.7	-11.6
-9.2	-5.5	-10.4	-7.3
-7.4	-3.3	-1.8	-12.4
-10.5	-8.8	-5.9	-5.3
-6.4	-14.6	-6.7	-4.3
-2.2	-7.6	-11	-1.3
-4.3	-5.9	-6.6	-9.2
-11.6	-8.2	-6.7	-9.3
-4.7	-4.5	-1.2	-5.7
-5.2	-3.9	-4	-11.4
-9.4	-9.6	-2.7	-7.4
-9.3	-8.4	-10.4	-1.4
-6.9	-7.9	-7.3	-7.6
-3.5	-3.5	-7.9	-9.7
-10.7	-2.2	-1.7	-14.6
-7.3	-8.5	-9.7	0
-2.9	-4.7	-12.6	-13.6
-5.4	-5.8	-6.4	-2.4
-3.8	-9	-9.1	-5.5
-7.6	-4.9	-6.1	-3.5
-7.9	-4.6	-5	-14
-10.8	-10.3	-5.6	-6
-8.7	-3.6	-7.5	-10.3
-8.1	-3.2	-9.2	-13.2
-6.6	-5.5	-5.6	-9.3
-9.3	-3.6	-6.2	-13.9
-14	-9.8	-4	-3.8
-5.7	-5.5	-10.8	-3.2
-7.2	-6.1	-8.9	-5.8
0	-4	-3	-7.3
-4.5	-9.1	-7.4	-7.3
-6.4	-9.4	-8	-13.5
-1.7	-6.5	-17.8	-10.1
-4.9	-7.3	-3.1	-1.9
-6.3	-6	-7.2	-11.5
-7	-4.3	-13.9	-5
-6.3	-4.7	-8	-7.1
-2.6	-8	-6.7	-15.9
-2.6	-12.3	0	-6.5
-9.3	-2.5	-7.8	-11.7
-4.6	-10.4	-5.8	-15.3
-5.5	-4.2	-7.9	-5.1
-3.2	-2.7	-1.3	-6
-8.1	-4.4	-4.5	-9.2
-9.9	-6.3	-4.3	-13.7
-9.2	-5.2	-11.4	-2
-7.3	-1.9	-9.2	-7.4
-4.5	-1.8	-5.7	-4.9
-8.3	-1.4	-12.6	-11.8
-6	-3.4	-6.8	-6.9
-5.8	-8.9	-7.4	-11.4
-5.9	-4.4	-5.9	-6.5
-8.7	-5.4	-5.3	-1
-9.2	-4.9	-2	-2.8
-5.9	-6.9	-3.1	-9.8
-20.8	-3.1	-4.5	-13.2
-5.5	-6	-6.3	-14.7
-3.8	-6.8	-6.3	-4.9
-6.8	-3.1	-1.6	-12
-2.1	-2.1	-11.2	-8.9
-3.6	-4.9	-4.8	-5.8
-6.5	-5.4	-5.6	-4.8
-8.7	-1.9	-10.9	-9.5
-2.5	-6.4	-2.1	-13.2
-10.6	-3.4	-9.2	-3.1
-3.7	-1.6	-14.1	-6.1
-6.5	-5.8	-2.8	-7.2
-8.7	-10.1	-8.4	-7.2
-6.6	-9.3	-5	-1.1
-5.4	-12.6	-5.8	-2.6
-3.6	-9	-5.8	-9.4
-4.1	-5	-0.8	-6.6
-7.7	-3.5	-5.4	-3.6
-5.3	-4.9	-6.5	-13.9
-6.8	-7.5	-6.2	-9.8
-4.3	-8.6	-4.1	-15.6
-6.6	-12.1	-5.8	-4.2
-7.6	-6.1	-11.2	-1.9
-2.8	-3.3	-5.1	-3.7
-7.5	-8	-9.5	-10.7
-2.4	-4.8	-6.1	-5.5
-9	-6.1	-12.1	-2.1
-8.2	-2.2	-8.5	-7.2
-9.7	-11.2	-9.8	-0.8
-6.4	-8.2	-9.6	-2.6
-6.9	-7.9	-4.2	-4.1
-4.9	-5.5	-9.9	-4.5
-5.7	-11.2	-1.5	-9
-5.7	-6.6	-4.4	-11.3
-3.7	-7.5	-9.1	-10.7
-2.5	-1.1	-0.6	-5.2
-3	-6.6	-11.2	-13.5
-5.3	-4.1	-9.9	-5
-5.5	-5.9	-4.1	-10.2
0	-6.6	-2.3	-9.1
-8.5	-8.2	-6.2	-5.9
-10.2	-6.9	-1.5	-5.2
-6.8	-8.5	-9.2	-6.3
-2.3	-5.8	-3.2	-6.7
-7.4	-7.4	-10.3	-10.1
-0.9	-9.8	-5.8	-9.5
-4.8	-1.6	-5.4	-7.7
-4.1	-0.3	-7.8	-5.3
-4.3	-3.9	-9.1	-6.1
-10.9	-9	-10.4	-7.5
-3.7	-3.4	-8.6	-12.1
-10.3	-7.9	-3	-7.6
-3.6	-14.2	-5.1	-4.3
-0.9	-7.3	-11.9	-3.5
-9.5	-8.6	-5.4	-3.1
-1.9	0	-5.2	-2.6
-2.2	-9.3	-8.4	-4.9
-12.5	-6.2	-6.7	-4.5
-9.7	-6.8	-3	-3.2
-2.5	-13.4	-2	-12.2
-3.1	-11.7	-4.3	-15.6
-2.2	-13	-11.9	-9.4
0	-9.1	-2.8	-3.2
-1.5	-6	-5.5	-10
-5.3	-6.6	-3.4	-3.4
-7.4	-5.4	-5.8	-8.2
-4.5	-5	-5.3	-5.7
-11.3	-4.5	-2.2	-8.1
-4.2	-7.4	-6.1	-4.2
-6.3	-13.9	-7.3	-5.7
-7.5	-4.3	-7	-7.5
-8.6	-4.8	-11.2	-1.6
-7.2	-5.7	-10.9	-4.5
-7.3	-4.7	-8.7	-15.1
-2.9	-6.7	-0.8	-9.1
-4.4	-5.2	-3.8	-8
-3.4	-4.5	-13.5	-10
-7.9	-8	-8.1	-9.6
-3.4	-3.7	-12.1	-8.3
-2.6	-5.1	-3.2	-3.7
-8.5	-2.5	-4.3	-8
-8.7	-11.1	-7.4	-3.6
-12	-10.2	-6.2	-5.2
-2.2	-4.2	-3	-4.3
-0.7	-4.5	-3.9	-4.2
-5.6	-7.7	-3.4	-0.9
-9.4	-4.2	-2.1	-2.1
-5.7	-5	-7	-6.1
-14.6	-6.8	-0.9	-7
-2.5	-3	-6.3	-9.2
-6.7	-3.9	-9.5	-11.1
-8.4	-4.8	-13	-0.6
-6.8	-6.3	-3.7	-6.4
-7.5	-7.4	-3	-11.1
-8.9	-2	-6.7	-4
-5.3	-8.3	-4.8	-3.3
-4.2	-5.7	-8.1	-5.9
-11.7	-8.8	-12.3	-2
-3.9	-7.8	-6.3	-9.2
-7.6	-2.8	-4.9	-10.4
-9.7	-8	-5	-21.5
-8.9	-7.6	-8.2	-2.6
-2.6	-5.2	-5.4	-8.5
-3.7	-5.6	-5.1	-5.6
-4.3	-13.3	-0.3	-5.9
-1.8	-4.7	-9.8	-5.6
-7.4	-4	-3.1	-11.2
-8.9	-6.1	-7.8	-7.2
-5.1	-3.7	-9.2	-12.3
-4.7	-4.3	-3.7	-4.5
-5.3	-2.2	-6.3	-8.8
-3.2	-8.5	-9.2	-7.9
-13.3	-6.7	-6.2	-8.7
-1.2	-0.5	-6.9	-3.7
-3.4	-5.7	-11.2	-7.9
-0.8	-12.2	-9.3	-10.2
-7.9	-13.4	-8	-5.9
-4.6	-9	-5	-12.6
-3.7	-9.4	-8.3	-3.8
-3.1	-1.6	-4.1	-4
-7.8	-4.7	-11	-3
-6.6	-5.4	-6.8	-0.5
-2.9	-8.8	-7.6	-2
-6.2	-2	-5.2	-10.9
-8.2	-2.4	-6.5	-5.4
-2.7	-7.6	-3.4	-5.3
-8.1	-10.1	-5	-5.7
-7.7	-6.9	-2.4	-5.3
-6.1	-9.2	-4.9	-0.5
-5.6	-2.5	-5.4	-12.6
-1.1	-3.8	-9.5	-12.2
-7.4	-5	-5.6	-13.7
-10.7	-3.9	-8.7	-6
-11.2	-3.3	-10	-16.6
-9.3	-2.1	-9.9	-4.9
-10.4	-3.8	-7.5	-7.9
-8.8	-6.7	-2.3	-3.8
-10	-13.8	-4.6	-6.3
-7.6	-6.2	-9	-2.6
-11	-2.8	-4.4	-4.7
-4.8	-9	-5.7	-13.6
-4.8	-10.3	-4.2	-11
-12.5	-9	-7.9	-7.7
-8.4	-2.5	-9	-12.5
-6.3	-7	-1.1	-3.2
-7.4	-1.9	-7.4	-7.7
-4.2	-11.3	-5.5	-2.5
-6.9	-3.8	-6.1	-11.3
-1.6	-3.7	-18.5	-4.8
-1.5	-4.1	-2.6	-10.9
-2.9	-6.4	-5.3	-6.5
-6.8	-3.9	-4.2	-10.2
-7.3	-7.3	-7.8	-5.7
-9.1	-4.1	-8.6	-4.6
-11.6	-4.1	-5.7	-3.8
-4.8	-8.5	-8.5	-9.6
-6.3	-9.6	-9	-14.1
-8.5	-12.3	-9.3	-7.7
-2.2	-3.2	-3.4	-4.2
-6.1	-4.3	-6.8	-10.4
-9.9	-5.3	-7.3	-14.4
-4.4	-3.9	-3.2	-8
-11	-6.4	-6.2	-13.2
-6.9	-3.7	-4	-4.5
-5.4	-8.5	-3.9	-5.6
-3.2	-5.1	-4.8	-18
-2.3	-3.4	-3.1	-5.7
-9.9	-9	-3.1	-12.3
-4.2	-6.9	-8.8	-7.9
-10.9	-7.1	-9.1	-10.2
-3.1	-7.4	-9.5	0
-6.9	-14.6	-2.3	-4.9
-11.7	-7.8	-4	-4.3
-11.7	-9.9	-5.6	-15.1
-5.4	-6.6	-4.4	-9.6
-5.8	-4.9	-6.6	-11.9
-3.9	0	-7.8	-4.7
-2.4	-3.9	-5.1	-9
-4.9	-4.5	-4.8	-4.3
-1.9	-1.7	-3.4	-5.1
-0.5	-1.8	-4.2	-1.5
-3.2	-4.2	-1.9	-8
-5	-3.4	-3.3	-7.7
-6.1	-9.2	-6.1	-10.4
-3.9	-5.8	-5.1	-12.4
-5.6	-2.7	-6.2	-4.3
-11.2	-8.8	-7.9	-19.5
-7.6	-2.9	-11.1	-3.2
-3.2	-2	-7	-5.9
0	-7	-7.9	-5.2
-5.2	-2.4	-9.5	-6.8
-9.7	-4.9	-7.7	-10.7
-0.9	-3.2	-6.6	-0.9
-4.7	-6.8	-3.3	-5.3
-10.6	-2.8	-7.1	-7.4
-7.5	-10.2	-9.8	-15.1
-14.5	-3.7	-4.7	-10.2
-4.4	-9	-6.6	-6.1
-10.4	-9.5	-6.4	-8.3
-8.2	-6.3	-3.1	-2.5
-9	-5	-9.5	-1.6
-1.5	-1	-5	-16.6
-7.4	-4.4	-13.2	-7.6
-16.4	-4.5	-1.4	-5
-12.4	-3.1	-5.6	-12.3
-0.9	-6.4	-4.4	-1.4
-9.7	-4.8	-8.1	-4.1
-2.5	-4.6	-6.6	-8.1
-8.5	-7.3	-7.4	-2.4
-4.3	-2.9	-1.9	-6.7
-5.6	-10.2	-5.3	-5
-2.8	-6.6	-4.9	-5.3
-7.1	-6.5	-8.9	-2.7
-10.3	-10.7	-4.8	-3.8
-4	-7.2	-4.5	-2.5
-9.5	-8.4	-1.3	-7.9
-5	-9.1	-6.5	-12.4
-2.3	-8.5	0	-1.9
-8.3	-6.3	-7.8	-1.1
-11.9	-3.2	-4.5	-6.9
-3	-5.5	-2.7	-6.3
-4.7	-2.9	-10.5	-5.8
-6.6	-6.1	-9.9	-3.1
-7.4	-5.6	-8.7	-11
-4.8	-3.5	-9.7	-8.7
-5.8	-6.3	-7.3	-5.4
-14.5	-6	-7.7	-11.6
-8.3	-6	-5.5	-4.8
-6.4	-0.7	-7.6	-7.2
-4.4	-6.9	-5	0
-9.5	-3.2	-10.6	-5
-3.3	-2.7	-2	-9.1
-12.1	-3.1	-11.1	-3
-8.3	-5.9	-1.3	-1.2
-4.7	-12.4	-13.3	-15.1
-7.1	-8.7	-3.9	-5.2
-6.2	-9.6	-6.8	-6.8
-3.4	-1.5	-3.4	-7.2
-3.5	-7.8	-6.1	-9.3
-7.7	-7.6	-4	-6.7
-8.7	-7.5	-9.1	0
-4.1	-4.6	-5	-2.5
-5.5	-10.1	-6.6	-10
-11.2	-3.5	-8.6	-5.2
-1.5	-4	-4	-4.8
-8.7	-4.6	-10.1	-7.5
-4.7	-4.4	-6.2	-4.8
-5.1	-6.5	-5.6	-17
-6.7	-4.5	-1.7	-5
-6.4	-6.7	-7.1	-7.9
-12.6	-6.3	-1.3	-4.2
-10.5	-6.3	-6.3	-6.5
-3.2	-2	0	-9.4
-5.9	-13.9	-5.9	-4.2
-6.4	-5.6	-2.6	-2.4
-2.2	-8.3	-5.2	-6.2
-7.2	-7.6	-1.5	-7
-7.9	-6.6	-6.1	-15.3
-7.4	-6.1	-2.9	-5.5
-3.9	-2	-6.7	-12
-11.5	-7.1	-4.5	-4.3
-3.5	-6.8	-5.1	-7.2
-7.4	-13.9	-7.9	-6
-9.8	-14.3	-9.4	-7.8
-4.3	-3.9	-4.4	-4.6
-7.8	-3.7	-8.3	-6.8
-6.3	-1.5	-10.2	-16.4
-6	-7	-5.6	-6.7
-7.9	-4.7	-12	-1.8
-7.6	-17.4	-6.7	-6.7
-2.6	-3.9	-3.8	-6
0	-6	-3.9	-1.5
-3.2	-10.8	-9	-2.9
-8.4	-5.4	-2.6	-6.7
-4.3	-8.1	-5.1	-2.6
-2.9	-7.9	-3.8	-13.1
-2.5	-9.2	-4.7	-0.9
-3.9	-8.3	-5.3	-6
-16.7	-4.4	-6.7	-9.9
-2.7	-2	-5.3	-7.1
-9.8	-3.5	-5.9	-6.9
-8.3	-9.6	-4.9	-7.3
-10.7	-9.4	-7.3	-8
-7.9	-3.9	-2.8	-5.1
-4.8	-10.2	-9.2	-4.9
-2.4	-4.4	-3.9	-7.9
-6.6	-3.4	-8.5	-8.7
-19.5	-1.2	-2.7	-8.8
-5.6	-2.9	-7.6	-7.1
-11.3	-2.6	-13.8	-14.3
-7.2	-9.8	-1.3	-6.3
-2.1	-1.4	-5.3	-6.5
-3.2	-11.4	-8.1	-5.7
-9.8	-2.8	-4.3	-5.9
-9.7	-6.2	-9.8	-2.1
-7.4	-8.5	-9.4	-3.3
-10.1	-6.2	-5.3	-2.7
0	-3.9	-6.3	-2.4
-3.7	-7.6	-4.4	-10.3
-5.2	-4.4	-2.6	-2.7
-4	-9.9	-14.4	-3.2
-3.9	-3.9	-10.5	-9
-3.5	-5.9	-9.1	-4.9
-7.3	-3.4	-3.3	-11
-4.8	-8.2	-2	-5.9
-10.8	-7	-5.1	-14
-2.7	-5.7	-4.6	-4.9
-5	-3.1	-3.3	-8.1
-9.2	-5.6	-1.7	-2.2
-8.7	-9.1	-5.6	-15.9
-8.7	-8.4	-10.3	-17.4
-8.9	-2.3	-2.2	-7.9
-9	-7.2	-9.6	-3.9
-9.6	-8.7	-4.9	-12.9
-3.4	-6.5	-9	-2.7
-6.2	-2.7	-8.5	-6.6
-7.7	-7.8	-3.8	-6.5
-4.6	-10	-6.4	-7.6
-7.5	-7.8	-1.5	-3.6
-2.4	-4.3	-11.2	-3.4
-8.4	-10.3	-6.8	-5.7
-3.9	-4.4	-5.9	0
-5.6	-5.6	-12.8	-3.7
-11.8	-4.9	-12.4	-16
-4.1	-7.4	-13.6	-4
-11.9	-5.1	-6	-10.8
-8.2	-9.6	-10.3	-6.6
-0.9	-8.5	-8	-1.7
-1.9	-8.6	-8.7	-3.7
-11.3	-3.5	-9.2	-15.7
-7.8	-7	-5.7	-10.4
-10	-2.9	-5.5	-9.4
-6.6	-3.5	-6.1	-3.9
-3.9	-4.6	-11.9	-0.5
-6.7	-5	0	-0.6
-6.7	-9.1	-7.1	-4.2
-5.5	-7.6	-10.2	-7
-7.5	-3	-4.5	-12
-5.7	-9.6	-8.4	-8
-3.6	-5.3	-3.1	-10.5
-16.8	-7.2	-7.7	-6.2
-3.6	-2.7	-6.4	-5.7
-7.1	-1.6	-5.7	-0.7
-3.9	-2.3	-6.6	-7.1
-2.9	-6.4	-6.8	-9.4
-3.3	-3.1	-7.2	-10.4
-6.6	-7	-4.3	-15.4
-8.7	-7.3	-6.6	-16.1
-4.8	-10	-4.6	-4.8
-6.6	-2.4	-2.5	-7.1
-3.7	-2.4	-2.5	-15.3
-10.6	-4.6	-6	-6.7
-4.6	-6.3	-7.2	-16.9
-6.2	-2.5	-10.1	-6.8
-11.7	-5.4	-0.1	-6.3
-10	0	-8	-8.6
-4.4	-4.3	-3.2	-3.9
-8.9	-4.9	-8.2	-0.2
-4.4	-3.6	-6.8	-3.8
-9.1	-3.2	-14.8	-10.6
-3.8	-6	-7	-12
-3	-11.6	-11.1	-5.4
-6.3	-4.9	-9.2	-3.1
-9.2	-8.2	-5.9	-9.4
-5.9	-5.5	-2.6	-6.9
-13.3	-6	-10.7	-4
-7.9	-6.5	-5.3	-4.8
-8.5	-6.9	-10.1	-6.7
-5.3	-5.2	-1.9	-15.4
-4.1	-4.2	-2	-6
-1.5	-2.3	-1.9	-3.8
-5.8	-5.2	-4.6	-12.1
-3.8	-4.6	-3.4	-1.6
-11.3	-2.3	-7	-8.8
-3.7	-11	-4.9	-6.6
-2.5	-9.7	-5.8	-9.3
-7.8	-6.9	-10.2	-5.5
-8.5	-3.5	-4.4	-2.3
-6.6	-8.7	-6.2	-6.6
-5.5	-7.8	-11.3	-8.2
-4.2	-10	-4.8	-7.7
-4.6	-7.8	-12.2	-3.3
-4.9	-5.8	-3.5	-8.2
-1.6	-8.3	-5	-5.7
-8.4	-7.3	-5.9	-1.1
-9.2	-4.7	-9.5	-5.7
-4.1	-10	-4.8	-2.6
-3.9	-7.7	-3.3	-8
-5.7	-0.8	-11.1	-5.4
-2.8	-4.5	-5.2	-6.3
-4.6	-5.1	-6.8	-3.4
-3.3	-5.3	-3.5	-1.8
-4.3	-4.1	-3.2	-9.6
0	-4.7	-6	-5.6
-8.6	-4.9	-3.1	-11.8
-10.3	-14.5	-10.3	-2
-7.5	-11.8	-5.7	-7.1
-4	-13.4	-8.2	-7.4
-9.2	-5	-6.5	-7.6
-8.3	-8	-4.5	-8.6
-14.9	-4.6	-11.2	-4.6
-2.7	-7	-11.8	-5.8
-1.4	-2.8	-5.6	-14
-5.4	-3.3	-6.6	-3.5
-8.9	-5	-2.8	-6.5
-7.9	-2.5	-0.8	-8.8
-4.5	-5.4	-6.8	-17.5
-3.1	-10.7	-2.6	-6.2
-6.2	-4.6	-9.1	-8.3
-8.7	-7.3	-0.7	-6.4
-5	-2.8	-5.7	-6.4
-7.7	-4	-10.3	-8.5
-4	-6.6	-4.5	-13.4
-5.2	-7.1	-5.2	-9.2
-4.4	-13.4	-8.5	-15.5
-6.8	-7.3	-8	-4.2
-8.9	-5.8	-8.9	-13.1
-10.5	-9	-6.2	-4.5
-11.4	-3	-7.1	-3.5
-9.3	-1.5	-5.2	-8.2
-5.9	-4.1	-1.7	-4.7
-6.4	-7.3	-5.4	-10.3
-6.9	-7.4	-7.8	-19.4
-5.6	-4.8	-4.8	-9.3
-8.3	-4.4	-4.5	-5.2
-5.5	-3.7	-6.8	-2.3
-2.9	-7	-5	-8.1
-2	-6.6	-2.4	-5.4
-4.3	-8.2	-3.2	-6.9
-6.2	-2.7	-13	-8.9
-3.8	-6.2	-2.4	-5.4
-8.7	-3.1	-8	-16.9
-3.6	-5.1	-6.7	-4.5
-8.3	-2.7	-5.3	-5.2
-3.3	-7	-14.6	-20.2
-8	-6.5	-5.6	-4.6
-5.1	-8.1	-2.4	-3.6
-9.7	-4.1	-13.9	-7
-8.3	0	-2.7	-6.5
-6.5	-5.1	-6.7	-19.8
-4.6	-1.1	-2.5	-7.6
-4.7	-4.1	-8.7	-6.6
-3.7	-3.4	-5.3	-6.7
-9.8	-5	-7.4	-6.5
-6.8	-6.8	-2.9	-4.6
-6	-6.4	-5.8	-10.7
-2.5	-8	-6.4	-11.5
-0.2	-3.3	-7.5	-7.3
-2.9	-8	-9.6	-2.3
-3.3	-7.8	-1	-8.1
-5.2	-12.2	-2.3	-2.6
-5.2	-7.3	-2.6	-2.7
-4.1	-6.7	-1.7	-1.7
-5.6	-8	-2.4	-0.9
-7.7	-1.3	-9.3	-3.8
-4.6	-2.7	-4.8	-7
-2.6	-3.8	-8.4	-4.6
-7.9	-5.5	-4.5	-6.7
-5.4	-8.9	-4.5	-7.6
-8.5	-5.9	-8.3	-10.5
-2.8	-5.8	-4.1	-5.2
-13.8	-7.2	-10	-6.8
-2.9	-3.8	-8.5	-20
-5.9	-2.4	-2.8	-8.6
-9	-7.5	-8.1	-3.2
-2.9	-8.9	-9.2	-3.1
-8.3	-4.1	-9.1	-21.4
-4.5	-7.4	-7.1	-16.4
-7.3	-2.2	-1.3	-7
-3.4	-5	-6.4	-4.1
-9.1	-10.3	-4.3	-3.3
-10.8	-5.5	-8.5	-8.4
-6.2	-9.3	-1.8	-3
-2.5	-6.9	-6.9	-3.8
-1.4	-10.8	-5.9	-13.6
-14.2	-7	-10.9	-4.1
-8.9	-9.3	-5.8	-1
-7.4	-3.2	-2	-7.9
-9.5	-4.7	-4.1	-0.7
-3.9	-5.5	-4.9	-3.2
-1.7	-2.1	-12.7	-4
-4.6	-14.2	-6.1	-12.2
-4.8	-13	-2.7	-7.5
-2.9	-3.3	-11.8	-8.8
-10.9	-6.5	-6.7	-9
-4.4	-8.6	-4.1	-3.4
-3.9	-7.5	-7.9	-8.8
-3.8	-1.4	-7.2	-11.2
-6.8	-10.2	-2.4	-10.4
-10.5	-8.1	-3.8	-4.8
-7.2	-7.7	-10.9	-14.4
-7.2	-4.1	-9.9	-3.8
-10.3	-3.7	-3	-9.7
-1.9	-9	-7.7	-11.7
-9	-11.2	-11.1	-9
-7.7	-4.5	-7.9	-6.4
-10.7	-6	-5.1	-5.5
-6.5	-8.1	-6.6	-4.5
-13.4	-4.2	-11	-4.9
-7.2	-2.5	-7.8	-5.5
-8.4	-5.4	-6.5	-5.1
-7	-5	-2.6	-10.8
-4.6	-6.8	-6.4	-7.6
-8.9	-0.3	-1.5	-8.3
-9.2	-14	-7.7	-8.5
-5.6	-2.8	-8.4	-7.1
-8.2	-13.2	-3.7	-6.7
-8.7	-3.4	-3.4	-5.6
-13.9	-4.7	-11.2	-3
-5.1	-2.5	-6.2	-14.4
-6.2	-0.1	-10.1	-1.9
-6	-5.1	-7	-2.9
-4.2	-3.2	-6.2	-6.5
-6	-5.8	-6.5	-4.8
-4.2	-4.6	-7.8	-6.4
-7.9	-6.2	-12.8	-5.5
-9.3	-8.5	-8.6	-3.8
-9	-8.5	-6.5	-3.3
-6.5	-6	-5.3	-10.7
-12.2	-4.9	-8	-4.5
-3.5	-5.3	-8.3	-8.9
-11.3	-6.9	-2.2	-11.8
-5.9	-9	-6.4	-9.9
-4.9	-1.4	-5	-8.1
-3.3	-5.4	-2.4	-1.7
-5.6	-5.8	-6	-3.8
-6.4	-4.5	-7.2	-8.7
-8.7	-10.3	-5.3	-16.7
0	-5.1	-9	-8.8
-6.8	-3.9	-2.4	-4.6
-9.6	-20.7	-5.4	-16.1
-12.4	-2.7	-8.1	-3.7
-7.2	-0.5	-8.5	-12.8
-2.9	-6.4	-6.4	-8.1
-14	-3.9	-5	-5.1
-5	-3	-5.6	-14.8
-4.9	-8.9	-4.7	-5.9
-11.8	-3.1	-6.2	-2.1
-5.2	-3.4	-6.7	-10.9
-8	-5.9	-3	-7.7
-6.3	-3	-8.7	-5.7
-4.1	-5.7	-3.8	-10.2
-6.3	-8.4	-4.9	-7.5
-9.9	-15.7	-7.7	-8.4
-4.9	-11.3	-5.4	-14.4
-3.1	-6.5	-6	-4.2
-2.7	-8.1	-8.3	-9.3
-10.8	-6.1	-5.9	-3.3
-6.1	-5.4	-2.6	-1.7
-7.2	-3.9	-14.6	-5.1
-6	-7.3	-6.9	-12.8
-6.4	-1.5	-10.6	-8.7
-4.9	-1	-6.9	-4.9
-6.5	-6.1	-4.9	-2.8
-4	-9.2	-7.1	-4
-3.9	-4.2	-18.9	-1.3
-1.5	-7.2	-3.2	-20.7
-9.4	-3.1	-7.7	-7.8
-4.5	-3.5	-3.1	-3.5
-3.6	-5.5	-2.5	-11.9
-4.3	-4	-9.3	-11.8
-10.5	-11.2	-8.8	-6.8
-1.1	-0.5	-4.9	-6.8
-2.8	-10.7	-2.1	-9.2
-0.3	-10.6	-9	-6.4
-4.9	-4.3	-2.6	-6.3
-4	-12.8	-6.9	-1.1
-9.2	-3.9	-5.1	-6.4
-9	-3.6	-3	-7.5
-8.7	-7.6	-8	-3.8
-4.4	-9.4	-9.4	-13.3
-5.7	-5	-2.3	-2
-5	-2.6	-4.5	-2.8
-8.7	-7.4	-8.8	-4.6
-1	-3.4	-5.6	-9.7
-6.1	-6.7	-8	-11.1
-2.7	-4.4	-7.3	-8.4
-5.8	-6.9	-4.9	-2.2
-6	-6	-2.1	-11.4
-4	-10.5	-8.8	-6.9
-5.1	-1.9	-6.8	0
-7.8	-4.3	-4	-9.2
-3.2	-2.6	-3.2	-6.9
-1.3	-1.7	-7.6	-13.5
-2.9	-4.4	-6.3	-8.8
-10.7	-10.3	-8.2	-4.7
-6.3	-4.3	-1.7	-6.3
-3.1	-1.4	-1.5	-9.1
-7.9	-11.7	-2.4	-12.1
-7.4	-6.7	-7.1	-5.6
-12.3	-11.6	-12.2	-15.2
-5.5	-6.6	-3.6	-11.9
-5.7	-4.1	-6.9	-6.9
-6.8	-2.6	-7	-8.8
-9.9	-11.9	-5.7	-8.6
-5.7	-0.5	-13.2	-2.3
-6.4	-9.8	-8.7	-9.3
-11.4	-13.2	-4	-1.8
-3.6	-4.6	-7.7	-2.4
-8	-7	-4.6	-4.2
-10.8	-5.7	-4.3	-14.2
-4.2	-8.3	-2.7	-7.1
-8	-8.9	-7.8	-8.5
-11.1	-7.4	-3.3	-6.3
-4.6	-6.4	-8.9	-14.6
-13.5	-3.8	-9.7	-15.2
-2.2	-4.4	-12.6	-3
-5.3	-7.4	-4.8	-6.3
-7.5	-5.6	-0.4	-5
-11.8	-10.7	-4.6	-2.2
-6.6	-7.8	-4	-8.3
-12.9	-7.5	-9.8	-3.6
-3.8	-4.3	-7.2	-5.2
-7	-7.6	-3.9	-8.4
-14	-3	-4.9	-5.8
-8.8	-7.6	-8	-3.3
-4.4	-8.3	-4	-3.5
-0.8	-0.4	-5.4	-6.4
-6.3	-10.1	-3.9	-6.6
-3	-7.1	-3	-2.9
-3.5	-5.8	-6	-4.9
-5.5	-1.8	-4.7	-5.9
-2.7	-14.5	-4.9	-3
-12.1	-3.3	-9.5	-2.3
-9.5	-3.6	-4	-3.9
-6.9	-11	-4.8	-8.6
-10.5	-5.8	-3.1	-5.9
-4.8	-2.8	-7.1	-4.1
-8.8	-9.8	-11.1	-5.3
-9.8	-5.1	-4.3	-7.4
-7.4	-2.3	-4.5	-7.5
-11.7	-0.5	-3.1	-7
-5.3	-4.3	-4.3	-13.7
-6.6	-7	-2.5	-7.9
-5.4	-8	-5.2	-3.2
-10.3	-0.9	-4.8	-4.6
-3.1	-8.8	-8.9	-7.3
-4	-4	-2.6	-10.7
-8.6	-4.2	-10.2	-4.8
-2.3	-6.6	-2.3	-9.1
-9.9	-1.4	-8.5	-2.4
-4.7	-11.8	-6.7	-4
-3.7	-3.6	-11.9	-9.2
-9.6	-7.6	-3.9	-7
-3.6	-4.9	-8.1	-8.4
-5.4	-9.3	-7.1	-9.3
-3.4	-5.6	-11	-12.4
-6.4	-2.4	-11.4	-11.4
-11.8	-8.5	-10	-5.6
-5.7	-4.7	-4	-5.5
-4.9	-9.4	-12.8	-2.8
-3.9	-6.7	-10.7	-7.5
-10.1	-9.9	-5.3	-7.5
-8.9	-3.8	-7.2	-13.7
-8.2	-9.3	-3.3	-7.2
-5.4	-6.8	-3.4	-5.5
-2.1	-7.6	-4.5	-17.9
-9.8	-3.1	-7.5	-6.9
-3.9	-0.4	-7.8	-11
-4.7	-6.9	-3.6	-4.9
-2.4	-3.3	-4.2	-6.3
-2.1	-12.6	-7.7	-0.2
-9.9	-1.4	-3.7	-2.8
-6.6	-4.8	-6.8	-9.5
-8	-12.6	-4.8	-6
-7.1	-6.1	-8.9	-10.2
-8.7	-7.9	-1.9	-7
-1.6	-0.3	-6.9	-7
-13.2	-3.6	-3	-10
-8.3	-9.4	-4.3	-6.6
-6.9	-4.5	-2.9	-4.5
-7.5	-4.8	-7.9	-14.6
-9.7	-4.5	-4.7	-6.3
-5.3	-4	-3.7	-9.2
-8.5	-7.9	-6.6	-9.9
-3.6	-7.3	-5.1	-7.6
-3.7	-11.3	-2	-3.5
-8.4	-2.8	-3.1	-7.5
-0.4	-13.4	-9.3	-3.4
-0.9	-5.8	-2.3	-4.1
-7.2	-5.7	-8.3	-9.4
-3.1	-4.6	-8.2	-8.4
-5.8	-6	-2.7	-2.4
-3.8	-8.9	-11.6	-6.3
-3.5	-1.5	-5.5	-7.5
-3.6	-5.2	-9.2	-6.7
-7.2	-6.4	-11.2	-8.8
-4.9	-8.1	-1.8	-7.8
-6.7	-5.5	-14.1	-8.4
-8.1	-6.5	-6.8	-11.2
-8.8	-10.2	-7.5	-11.4
-9.7	-9.2	-4.5	-16.8
-5.3	-7.2	-8.2	-10.7
-7	-9.6	-2.1	-8.1
-7.3	-4.8	-3.5	-10.4
-13	-2.6	-3.3	-3
-6.5	-4.6	-8.5	-6.1
-5.4	-3.4	-2.8	-8.9
-5.5	-5.6	-7.6	-8.9
-5.3	-2.9	-2.5	-5.4
-5.7	-5	-4.1	-5.4
-5.5	-6.7	-5.5	-0.2
-6.5	-8.3	-3.9	-7.9
-5.6	-6.6	-0.6	-4.8
-9.6	-9.6	-7.8	-7.6
-2.9	-10.4	-6.8	-12.5
-5	-11.6	-4.6	-6.9
-5.5	-9.7	-8.1	-2.7
-7.9	-5.7	-7.5	-10.9
-6.8	-4.9	-6.8	-8
-6.1	-7.7	-11.8	-2.8
-6.4	-10.2	-6.2	-8.3
-4.5	-8.2	-3.4	-7
-7	-8.9	-3.4	-9.2
-8	-15.3	-9.9	-4.8
-7.5	-13.2	-8.1	-9.2
-1.2	-5.8	-3.6	-1.6
-3.5	-10.2	-11.9	-11.7
-4.9	-10.4	-3.9	-12
-7.9	-8.4	-5.7	-14
-14.3	-5.1	-7.5	-6.7
-2.6	-3.9	-6.8	-5.6
-7.5	-10.3	-3.2	-10.8
-2.6	-6.9	-12.1	-3.5
-5.5	-5.5	-2.4	-8.1
-6.5	-7	-4.4	-10.4
-15.6	-0.1	-7.8	-8.3
-7.7	-7	-2.2	-7.8
-4.8	-6.9	-4.6	-8.7
-7.7	-6	-7.9	-6.2
-8.2	-7.1	-7.9	-6.1
-2.3	-3.6	-3.4	-5.4
-10.6	-9.7	-6.6	-14.5
-5	-9.4	-11.6	-12.3
-8.8	-6.4	-11.6	-8.4
-5.1	-4.2	-3.4	-7.7
-1.7	-5.7	-6.6	-4.4
-4.1	-4.7	-5.8	-22.1
-4.2	-3.3	-5.7	-5.2
-9.9	-2.5	-6.4	-8.7
-9.2	-3.2	-4.2	-13.7
-7.1	-4.8	-2.9	-2.6
-8.5	-6.5	-8.6	-7.9
-6	-5.9	-8.5	-19.2
-1.9	-0.1	-8.8	-1.1
-8	-7.5	-4.8	-6.4
-5.1	-3.5	-2.2	-5.6
-11.7	-3	-5.6	-14.2
-3	-6.6	-8.4	-4.4
-10	-4.4	-0.6	-6.2
-3.8	-5.9	-8.7	-11
-7	-7	-5	-4.3
-5.9	-5.5	-5.2	-5.2
-3.2	-9.2	-11.6	-7
-1.2	-4.2	-1.2	-5.1
-7.5	-6.5	-2.3	-5.5
-2.6	-4.9	-6.2	-13.9
-5.7	-7.1	-5.9	-8.5
-3.9	-3.3	-7.6	-5.3
-4	0	-5.6	-5.9
-6.8	-12.1	-9.8	-7
-5.4	-1.3	-6.1	-6.9
-7.8	-11.8	-3.6	-8
-10.5	-2.9	-6.6	-4.9
-0.6	-6.1	-1	-18.4
-18	-6.6	-14.8	-0.3
-4.2	-3.8	-12.6	-1.6
-3.2	-8.5	-5.3	-6.1
-7.4	-4.7	-3.1	-8
-13.5	-4.6	-6.4	-6.1
-6.7	-6.9	-2.1	-16.2
-6.5	-1.1	-4.4	-4.4
-2.4	-5.7	-5.9	-10.2
-4.9	-8.9	-17.4	-12.5
-3.7	-17.4	-10.2	-5
-2.3	-5.1	-5.6	-9.2
-4.3	-6.9	-1.4	-1.9
-7.1	-13.4	-4.4	-9.6
-2.7	-10.5	-9.6	-6.3
-0.3	-9.5	-15.1	-4.5
-2.6	-5.3	-0.1	-5.4
-7.3	-5	-3.2	-15.4
-4	-8.2	-9.9	-4.9
-4.1	-8.9	-7.1	-8.2
-6.2	-12.6	-3.6	-5.5
-10.4	-3.7	-10.2	-4.3
-2.5	-8.4	-2.2	-6.4
-3.4	-5.9	-5.9	-3.4
-5.9	-2.4	-5.2	-8.3
-7.9	-7.5	-9.1	-11.6
-6.3	-7	-3.6	-12.4
-6.1	-2.5	-8.2	-3.6
-1.9	-12.7	-7.6	-7.6
-0.9	-9.1	-5.8	-1.6
-3.4	-6.8	-3.7	-10.9
-9.5	-4.7	-3.2	-5.8
-11.1	-1.6	-5.1	-9.1
-5.7	-13.6	-2.4	-4.5
-4.9	-5.5	-0.9	-5.7
-3.6	-4.1	-1.3	-5.5
-5.1	-4.8	-9.3	-8.1
-4.4	-8.4	-2.8	-4.6
-6.7	-6.9	-0.9	-10
-8.2	-3.4	-6.8	-1.6
-6.2	-11.2	-6.6	-8.4
-3	-8.5	-3.3	-4.1
-4.6	-7.1	-3.7	-5.4
-9.5	-5.4	-2.8	-11.7
-3	-3.9	-2.4	-10.4
-9.5	-4.6	-7.6	-2.1
-6.2	-1.6	-4.6	-18.7
-5.7	-2.7	-8.8	-6.8
-3.9	-7.9	-3.5	-11
-3.8	-6.8	-4.9	-4.1
-4.4	-5.5	-7	-7.9
-1.8	-2.6	-2.4	-4.9
-7.6	-1	-5.5	-7.8
-7.8	-14.5	-9.8	-4.3
-8	-10.9	-4.6	-15.4
-4.3	-12.1	-6.9	-11.5
-4.3	-10.9	-2.8	-10.9
-10.1	-5.8	-6.4	-3.7
-3.5	-6.6	-12.1	-8.5
-8.9	-2.8	-6.5	-7.3
-6.8	-6.4	-4.2	-4
0	-2.6	-9.8	-5.1
-6.5	-4.2	-8.4	-8.2
-5.5	-3.1	-4.9	-7
-5.2	-9.9	-3.8	-2.8
-7	-10.2	-6.3	-3.9
-8.5	-7.8	-8.9	-6.9
-12.2	-6.2	-7.4	-6.9
-6.5	-7	-2	-4.4
-9.2	-1.4	-12.4	-3.9
-1.4	-4.4	-1.9	-7.7
-15.7	-4	-2.4	-10.8
-3	-4.8	-7.6	-2.5
-4.3	-7.9	-6.3	-4.2
-1.6	-6	-4.6	-8.9
-5.7	-5.4	-5.6	-13.7
-1.2	-17.6	-8.5	-4.6
-4.6	-3.9	-7.5	-1.9
-3.8	-5	-5.4	-7.7
-6.5	-6.2	-14.5	-5.4
-8.1	-5.8	-1.1	-5.9
-5.1	-4	-5	-6.8
-3.5	-4.5	-7	-6.5
-5.7	-5.5	-8.8	-5.1
-4.6	-1.9	-7.5	-14.4
-2.6	-5.9	-0.6	-1.7
-11	-7.3	-2	-5.9
-2	-9.1	-9.1	-4.3
-8.8	-6.3	-5.8	-8.8
-9.9	-5.7	-7.1	-7.9
-8	-5	-5	-9.6
-2.5	-5.5	-5.5	-2.3
0	-7.5	-1.1	-8.4
-12	-4.5	-2.8	-1.6
-3.8	-4.9	-8.8	-0.1
-11.7	-8.2	-5.8	-10.5
-10.3	-9.8	-1.7	-0.1
-7.1	-5.5	-9.3	-7.6
-8.9	-3.5	0	-12.9
-9.4	-8.8	-2.1	-9.1
-7.1	-4.9	-2.3	-3.4
-0.8	-9	-7	-13.2
-7.5	-6.2	-2.6	-14.3
-7.3	-5	-5.4	-7.5
-6.4	-4.1	-7.7	-4
-10.2	-11	-13.5	-11.1
-8.7	-2.2	-2.8	-11
-9.1	-2.9	-1.9	-4.5
-7.6	-12.7	-4.9	-7.3
-2.1	-5.6	-7	-9.1
-8.9	-5.8	-5.9	-10.8
-5	-1.3	-3.2	-14.1
-3.7	-6.9	-7	-5.8
-7.5	-4.7	-5.6	-3.8
-5.9	-4.1	-2.8	-4.5
-8.6	-5.6	-4.8	-8.3
-5.2	-5.4	-10.4	-5.3
-2.8	-4.4	-9.1	-10.7
-2.8	-7.7	-1.7	-5.6
-11.6	-6.8	-7.4	-4.2
-6	-4.7	-12.9	-2
-9.9	-4.5	-7.7	-6.3
-8.7	-7.7	-6.3	-6.4
-10	-7.9	-6.2	-14.2
-5.6	-8.2	-4.9	-11.1
-5	-2.5	-0.4	-1.7
-10.4	-8.9	-6.4	-5.7
-8	-6.8	-9	-9.6
-8.8	-7.4	-6.3	-6.2
-12.8	-2.6	-0.8	-1.9
-5.7	-4.6	-7.3	-6.2
-6.5	-8.4	-7.2	-11.5
-6.6	-4.2	-2.9	-8.6
-5.5	-1.6	-5.6	-5.3
-1.6	-8.9	-1.9	-9.1
-7.9	-10	-4.3	-2.7
-5.3	-2.6	-2.1	-14.6
-8	-7.1	-4.6	-5.5
-8.5	-7.2	-3.7	-7.1
-3.8	-2.4	-12.2	-5.5
-8.4	-6.8	-3.2	-5.8
-5.7	-5.5	-6.6	-3.8
-4.8	-6.7	-4.8	-11.8
-8.7	-0.8	-5.9	-8.3
-3.5	-4.7	-2.5	-8.1
-7.6	-13.6	-7	-4.4
-3.8	-5.9	-5.9	0
-3	-6.3	-4.4	-9
-7.4	-6.8	-4.1	-9.7
-3.9	-4.3	-10.8	-5.1
-9.5	-8.3	-3.7	-5.5
-6.3	-4.5	-7.7	-7.4
-8	-5.2	-5.4	-5.2
-3.3	-4.3	-4.3	-9.3
-10.4	-0.6	-5.3	-7.3
-9.4	-4	-10.5	-6.7
-8.5	-7.3	-7.4	-3.4
-6.3	-2	-7.3	-9
-3.3	-7.1	-8.1	-6.7
-3.5	-9	-8.1	-6.7
-16.6	-5.4	-6.7	-7
-7.2	-12	-5.4	-4.2
0	-8.3	-7.1	-4.8
-9.7	-3.7	-4.9	-4.4
-1.2	-4.8	-7.7	-13
-9.4	-15.5	-7.1	-7.7
-1.4	-4.9	-3.5	-8.4
-8.6	-2.7	-6.7	-4.2
-4.7	-5.7	-8.2	-4.4
-5.5	-2.3	-6.7	-14.4
-3.6	-4.4	-3.1	-13.1
-7.9	-3	-8.5	-6.2
-4.7	-11.6	-2.4	-8.5
-6.2	-6.7	-4.4	-1.7
-7.1	-4.8	-7.8	-0.5
-9.9	-7.2	-5	-14.1
-3	-7.6	-13.4	-0.5
-5	-7.2	-3	-11.5
-3.3	-10.3	-4.5	-6.1
-7.2	-6.2	-5.6	-2.8
-6.8	-2.3	-1.7	-8.2
-4.6	-3.9	-11.7	-2
-4.9	-7.7	-12.5	-4.1
-4.2	-10.4	-3.7	-5.7
-5.2	-2.3	-6.4	-11.5
-12.7	-7.7	-8.8	-3.6
-3.9	-6.8	-1.5	-8.9
-8.1	-2.3	-3.4	-9.2
-12.5	-7.4	0	-4.4
-6	-6	-8	-11.5
-9.8	-3.8	-6.2	-6.5
-4.1	-9.6	-1.4	-11.8
-4.3	-5.4	-3.2	-8.3
-3.5	-2.6	-12.3	-5.3
-8.5	-9.6	-13.3	-8.9
-6.5	-3.5	-5.2	-8.7
-8.9	-9.2	-6.8	-7.2
-3.6	-3.2	-9.9	-12.8
-5.3	-4.3	-6.4	-6.4
-7	-11.5	-1.2	-10.5
-4.6	-10.1	-3.6	-5.9
-4.4	-11	-9.2	-6.8
-0.2	-10.4	-5.5	-6.7
-5.2	-0.9	-7	-3.3
-9.1	-6.1	-6.9	-5.7
-6.3	-6	-6.1	-10.9
-14	-7.4	0	-11.6
-7.8	-5.1	-6.1	-8.6
-7.7	-1.5	-7.4	-8.6
-2.1	-7.9	-7.2	-4.6
-8.8	-7.5	-4.1	-2.3
-7.3	-7.7	-6.4	-5.5
-10	-9.4	-5.9	-5.3
-14	-5.7	-5.9	-7.4
-2.3	-7.3	-9.4	-17.3
-3.8	-0.2	-5	-7.9
-10.3	-8.2	-2.1	-6.4
-9.5	-4.8	-3.1	-11.3
-7.3	-6.4	-7	-10.1
0	-5.9	-2.9	-6.2
-3.6	-2.4	-7.3	-1.4
-3.1	-2.7	-9.7	-5.5
-2	-5.3	-11.1	-6.5
-2.7	-8.9	-3.7	-5.1
-12.3	-8.9	-3.6	-9.7
-6.6	-6.2	-4	-5.1
-2.2	-8.5	-1.6	-5.7
-4.8	-6.8	-11.8	-13
-4	-10.4	-5.8	-8.7
-4.9	-4.2	-5.3	-10.7
-1.5	-5.2	-6.9	-4.9
-5.2	-7.9	-10.2	-4.5
-4.1	-4	-5.1	-9.5
-6.3	-4.1	-9.8	-3.3
-5.6	-7.4	-5.1	-7.9
-12.2	-13.4	-5.3	-7.2
-4.7	-7.8	-6.8	-8.1
-11.9	-5.4	-8.6	-4.6
-4.7	-6.6	-7.9	-7.6
-3.5	-0.9	-9.5	-2.7
-4.5	-0.5	-0.5	-13.3
-9.5	-6.9	-5.3	-12.4
-7.8	-15.9	-3.5	-11.8
-5.7	-5.1	-13.9	-5.3
-1.8	-7.4	-8.3	-8.1
-11.7	-9.2	-2.6	-3.4
-4.4	-6.6	-10.1	-8
-2	-2	-6.7	-2.6
-11.7	-7.2	-5.2	-8.5
-4.4	-5.5	-8.7	0
-3.1	-8.8	-6.2	-3.1
-6.2	-10.3	-4.5	-11.6
-6.6	-2.6	-2.4	-2.3
-3.5	-5.2	-8.4	-17.4
-6.5	-5.8	-2.6	-4.9
-8.5	-10.2	-8.6	-7.8
-9.5	-7	-0.7	-10
-4.9	-3.5	-2	-2.8
-3.8	-9.5	0	-2.1
-1.3	-4.1	-7.9	-6
-1	-3.8	-8.6	-1.6
-6.8	-4.5	-3.8	-1.6
-8.6	-4.7	-3.3	-5.8
-5.9	-8.4	-8.2	-17.2
-9.8	-4.5	-11.8	-4.3
-4.3	-5.7	-7.1	-8.3
-10	-2.6	-13	-8.7
-6	-7.5	-3.1	-0.4
-1.3	-3.4	-8	-16.8
-0.8	-15.9	-4	-6.7
-12.3	-6.7	-11	-10.4
-7.6	-3.8	-3.3	-10.3
-1.7	-3.9	-7.6	-11.7
-8.9	-3.8	-8	-9.6
-8.6	-6.5	-8.2	-9.1
-5.6	-3.4	-2.9	-6.3
-6.9	-2.7	-6.9	-6.4
-2.6	-5.6	-12.1	-11.6
-8.4	-9.7	-7.8	-5.1
-5.1	-6.1	-6.4	-10.8
-4.4	-6.3	-9	-5.3
-13.2	-0.9	-3.3	-5.5
-8.3	-3.6	-7.8	-9.8
-6.6	-4.1	-5.3	-9.3
-9.3	-2.9	-5.8	-4.7
-5.1	-0.7	-3.1	-9.4
-7.9	-7.9	-5	-3.3
-8.4	-6.2	-4.2	-6
-2.2	-4.6	-6.3	-5.1
-15.5	-6.3	-5.4	-6.7
-10.7	-10.9	-7.9	-4
-11.9	-6.7	-5.7	-8
-8	-8.5	-8.7	-0.5
-8.7	-2.7	-4.4	-9.4
-8.5	-2.7	-6.5	-11.6
-6.4	-13	-6.6	-7.5
-5.1	-10.4	-8.3	-20.4
-8.3	-6.7	-0.3	-1.7
-7.7	-5.7	-3.9	-1
-6.5	-9.7	-10.4	-11.5
-3.1	-2.9	-6.7	-12
-3.8	-21.1	-2.1	-13.5
-1.9	-5	-9.9	-4.1
-6.5	-4.7	-7.2	-8.7
-6.8	-1.8	-11.6	-9.3
-5.8	-5.4	-9.9	-7.4
-5.8	-6	-6.1	-12.6
-1.5	-9.1	-6.7	-5.3
-5.8	-7.6	-2.9	-12
-5.9	-12.1	-8.8	-10.5
-6.2	-7.5	0	-2.4
-7.6	-9.8	-3.8	-13.1
-10.7	-5.8	-5.6	-7.1
-8	-13.5	-4.8	-8
-2.5	-9.9	-4	-4.8
-9	-7.7	-7.2	-4.9
-6.4	-9.8	-7.2	-3.1
-3.9	-9.8	-3.4	-9.5
-11.5	-6.1	-3.1	-2.5
-5.5	-3.4	-9.7	-12.2
-6.8	-7.7	-9.5	-3.2
-7.1	-1.5	-10	-3.8
-5.5	-11.1	-3.7	-3
-6.4	-5.8	-6.5	-6.8
-4.6	-8.3	-5.1	-4.1
-6.5	-8.8	-7	-9.8
-11.3	-9.2	-7	-3.2
-8.8	-7.4	-4.5	-2.4
-7	-9.7	-6.5	-1.9
-3.7	-8.5	-5.3	-14.2
-2.8	-3.8	-9.6	-15.3
-5.9	-4.9	-9.1	-7.4
-4.1	-11.2	-10.4	-5.1
-8.2	-4	-8	-4.1
-4.9	-11.1	-10.7	-9.7
-4	-4.9	-9.7	-7.1
-8.3	-7.3	-5.7	-14
-2.4	-1.9	-3.1	-5.4
-2.6	-3.6	-3.3	-8.6
-6.2	-8.4	-9.5	-9.2
-7	-5.1	-9.1	-20.3
-12.6	-10.8	-4.8	-9.4
-5.5	-1.1	-5.2	-6.5
-12.2	-5.3	-2.2	-3.9
-4.2	-4.6	-15.9	-6.7
-2.8	-3.8	-3	-7.4
-5.7	-10.8	-6	-9.1
-9.1	-6.2	-5.9	-7.8
-7	-3	-8.6	-10.3
-1.1	-3.7	-5	-14.5
-5.3	-4	-8.4	-6.8
-1.5	-13.6	-3.1	-8.6
-6.7	-3.1	-8.1	-8
-7.4	-4.4	-6.7	-6.4
-4.5	-5.1	-7.6	-4.9
-6.3	-1.4	-6	-8.4
-9	-2.3	-5.2	-1.4
-4.8	-4.3	-7.3	-5.5
-5.9	-5	-3.3	-7.6
-1.6	-6.1	-9.4	-4.3
-2.5	-9.9	-2.2	-3.8
-4.6	-6	-3.7	-9.5
-2.9	-5.6	-3.4	-1.2
-10.2	-6.9	-5.6	-5.2
-7.5	-3.8	-6.1	-5.7
-4.9	-1.7	-10.8	-4
-1.8	-3.5	-5.1	-2.3
-2.5	-7.2	-8.4	-7.9
-9.3	-6.5	-4.1	-5
-12.6	-10.5	-4.9	-8.3
-4.9	-6.5	-2.5	-6.5
-11	-9.8	-7.7	-7.3
-4.2	-10.9	-6.6	-4.6
-14.4	0	-6.8	-8.8
0	-6.3	-7.1	-3.3
-10.7	-4.2	-6.9	-6.6
-7.8	-9.5	-7.5	-8.1
-7	-9.1	-6.1	-2.3
-4.2	-4.1	-5.2	-6
-8.7	-10.5	-1.4	-2.7
-1.7	-6.3	-0.5	-3.9
-7.5	-5.3	-6.8	-8.5
-4.1	-14.8	-10.4	-5.1
-9.9	0	-4.4	-7.4
-2.2	-2	-3.4	-9.7
-5.5	-6.5	-7	-6.9
-5.2	-4.7	-3.3	-4
-8.2	-5	-6.2	-5.9
-5	-8.3	-6.3	-8.8
-5.5	-9	-2.1	-10.4
-6.5	-7	-4.7	-4.8
-13.3	-5.2	-1.6	-10.5
-3.7	-11.9	-2.8	-15.5
-3.3	-4.8	-7.9	-5.7
-6.7	-8.2	-3.3	-1.3
-3.6	-5.1	-0.4	-8.9
-16	-7.7	-10.8	-9
-7.5	-6	-5.8	-10.3
-6.3	-8.2	-6.5	-1.9
-4.2	-3.6	-12.8	-0.8
-5.4	-1.6	-1.9	-5
-7	-9.4	-6.6	-3.1
-5.6	-2.6	-6.8	-7.9
-10.5	-4.1	-4.5	-13.4
-8.7	-1.5	-7.5	-3
-4	-3.6	-2.3	-4.8
-10.1	-10.9	-0.7	-7.4
-7.2	-8.4	-8.3	-8.1
-4.3	-9.9	-8.2	-7.3
-5.8	-7.6	-8.7	-11.8
-2.1	-11.6	-11.9	-7.6
-5.2	-9.8	-6.9	-4.5
-6.8	-4.3	-4.9	-5.4
-4.8	-5.3	-5.4	-6.1
-2.3	-5.9	-2.9	-5.1
-17.3	-10.4	-6.6	-10.4
-6.9	-6.2	-8	-7.1
-4.7	-11.2	-9.7	-4.9
-2.7	-5	-10.8	-6.4
-4.1	-7.2	0	-10.2
-3.7	-5.6	-6.8	-7.3
-4.1	-8.5	-4.9	-5.4
-6.4	-5.2	-7.7	-7.5
-3.8	-3.9	-10.1	-5.7
-6.9	-2.8	-6	-13.7
-6.2	-6.9	-4.8	-9.1
-6.8	-5.4	-6.3	-10.3
-8.5	-10.8	-9.7	-4.7
-7.5	-7.3	-5.4	-5.2
-4.7	-7.7	-12.3	-9.6
-7.8	-7.2	-4.8	-3.3
-8.5	-4.8	-4.8	-3.5
-5.7	-4.4	-4.7	-3.3
-13.4	-10.8	-2.3	-17
-5.4	-4.6	-3.5	-6.4
-3.7	-3.5	-3.4	-4.9
-8.1	-7.4	-7.8	-6.3
-4.9	-4.4	-8.5	-2.9
-7.4	-3.3	-7.6	-7.7
-3.2	-8.5	-5	-5.6
-3.9	-4	-6.7	-11.5
-8.5	-8	-4.3	-14.6
-2.8	-7.5	-6.5	-10.8
-4.4	-2.8	-9.8	-5.8
-4.7	-2	-3.8	-8.2
-7.4	-2.7	-7.5	-7.1
-9.6	-11.1	-11	-4
-5.9	-3.8	-6.4	-6.3
-7.5	-10.7	-5.7	-4.7
-9.1	-8.3	-1.8	-5.9
-10	-13.7	-3.2	-3.1
-7.3	-7.3	-3.8	-3.8
-4.5	-5	-5.1	-12.6
-5.5	-4.6	-6.8	-9
-7.5	-11.1	-6.1	-9.8
-6.5	-7.9	-4.1	-12.1
-3.5	-11.6	-2.2	-10.3
-6.6	-2.3	-9.5	-3.8
-6.1	-5.4	-7.1	-6.1
-10.8	-11.5	-1.6	-7.4
-11.8	-5.2	-9.5	-13.5
-0.7	-8.7	-6	-11.4
-5.5	-5.8	0	-7.6
-10	-9.8	-3.4	-2.9
-5.9	-9.1	-3.1	-9.2
-4.6	-7.9	-7.7	-5.9
-5.2	-13.8	-0.2	-0.1
-9.4	-4.7	-8.6	-8.3
-8.3	-2.2	-7.2	-4.9
-10.5	-6	-11.3	-7.1
-3	-6.2	-5.6	-7.6
-10.2	-8.7	-2.1	-3.4
-2.5	-1.6	-5.9	-5.9
-8.1	-7.7	-6.4	-10.2
-5.1	-7.8	-6.8	-5.4
-8.4	-4.1	-11.9	-9.2
-6.1	-5.3	-4.5	-1.9
-7.9	-3.1	-4.1	-4.3
-1.7	-3.9	-5.2	-3.3
-6.2	-7.8	-3.5	0
-10.4	-3.9	-4.6	-17.4
-4.8	-13.8	-4.3	-1.8
-13.4	-4	-6	-7
-4.9	-8	-0.2	-5.1
-8.2	-9.8	-8.2	-5.7
-5.6	-10.6	-4.3	-5.8
-6.6	-6.1	-5.9	-10.7
-2.2	-7.7	-7	-7.2
-1.5	-5.4	-6.6	-5.3
-2	-4.1	-1.5	-6
-2.9	-5.2	-12.9	-8.6
-5.9	-10.1	-5.3	-1
-4.1	-2.9	-10.5	-10
-6.1	-6.5	-3.5	-4.8
-3.3	-3.6	-3.7	-8.3
-7.7	-8.1	-8.6	-6.9
-4.6	-12.4	-14	-15.8
-7.7	-11	-2.3	-14.3
-10.4	-0.5	-10.8	-6.2
-12.2	-7	-1.9	-10.8
-5.7	-1.6	-1.7	-11.7
-4.4	-2.6	-6.9	-2.2
-10	-6.6	-5.3	-5.3
-7.2	-4.9	-9.4	-5.5
-11.2	-2	-7.8	-14.6
-5.6	-2.4	-14.2	-2.6
-8	-2.7	-9.7	-7.9
-8.2	-3.1	-4.2	-5.6
-10.4	-7.9	-5.7	-3.8
-12.6	-8.9	-4.1	-6.4
-3.1	-3.5	-7.5	-6.9
-7.9	-9.8	-6.3	-5.3
-3.6	-4.4	-6.1	-4.9
-14	-1.6	-11.4	-4.9
-2.9	-6.1	0	-4.7
-10.4	-7.2	-6.4	-11.7
-5.6	-9.4	-9.5	-4.6
-8.1	-4.8	-3.1	-7.7
-6.3	-3.4	-5.2	-6.6
-7	-5.9	-2.3	-7.4
-3.1	-6.1	-8.5	-8.1
-7.2	-4.8	-7.2	-5.1
-6.6	-5.8	-4.8	-5.7
-6.2	-15.1	-1.5	-1.7
-7.9	-7.2	-7.2	-15
-6	-2.7	-3.8	-9.3
-6.6	-4.4	-13	-9.3
-3.2	-2.8	-7.9	-10
-6.4	-9.3	-8	-5.2
-6.3	-7.2	-3.1	-7.5
-11.9	-12.3	-1.2	-4
-8.6	-9.5	-6.7	-4.6
-8.7	-8.1	-9.6	-11.2
-5.5	-4.9	-5.3	-5.9
-1.3	-4.9	-9.9	-9.3
-8.4	-7	-7.3	-5.6
-2.6	-11	-9.8	-1.9
-6.3	-6.2	-5.3	-3.2
-8.8	-8.2	-4.8	-5.7
-6.8	-4.5	-7.2	-5.4
-5	-8.8	-10.1	-3.2
-3.4	-7.1	-8.7	-13.9
-3.6	-7.4	-1.2	-8
-3.9	-8.1	-5.2	-8.3
-1.6	-4.4	-1.9	-4.2
-1.3	-5.1	-2.2	-10.1
-4	-7.9	-5	-9.6
-4.6	-6.8	-12.7	-7.5
-9.8	-7.7	-5.8	-3.9
-6.4	-5.1	-5.8	-6
-8.3	-6.9	-1.8	-5.5
-7.4	-6.1	-5.7	-7.1
-5.7	-6.3	-6.6	-0.5
-5.7	-4.4	-7.7	-9.1
-6.7	-4.8	-4.3	-9.3
-4.6	-6.7	-9.7	-7.3
-4.8	-8	-11.7	-4.2
-5.3	-4	-10.6	-6.1
-4.3	-7.8	-7.7	-1.3
-2	-7.7	-14.1	-11.4
-10.8	-4.1	-4.2	-3.5
-3.5	-1.8	-2.4	-3.8
-4.2	-10.1	-9	-4.2
-12.1	-4.6	-10.3	-3.7
-7.9	-8.7	-1	-8
-6	-5.7	-7.8	-5.7
-4.5	-5.6	-1.1	-7.8
-6.6	-5.4	-5.5	-3.1
-4.3	-5.7	-1.1	-9.9
-7.8	-21.6	-0.2	-2.4
-7.9	-7.3	-5	-2.3
-5.1	-5.5	-14.1	-7.7
-5.5	-3.9	-10.2	-8.4
-6.7	-8.6	-4.4	-10.9
-9.3	-14.2	-8.2	-4.6
-3.3	-3.9	-3.4	-1.8
-3.7	-7.8	-2.6	-7.3
-9.3	-5.5	-12.7	-7.4
-4.8	-8.7	-9.1	-3.1
-8.2	-4.3	-8.9	-5.9
-7.7	-3	-14.7	-7.4
-7.7	-10.1	-4.3	-4.2
-8	-2.7	-2.1	-4.7
-5.7	-3	-3.7	-10.4
-6.4	-4.7	-5.7	-10.7
-3.4	-6.7	-6.7	-17.1
-8.3	0	-4.7	-3.8
-6.9	-6.3	-9.6	-4.3
-7.2	-3.9	-5.7	-6.9
-5	-6.5	-5.7	-17.4
-6.8	-7.4	-6.7	-1.7
-3.6	-5.2	-7.1	-5.6
-12	-2.8	-12	-0.8
-8.9	-7.5	-7	-10.3
-1.2	-7.9	-4.1	-10.6
-12.4	-5.1	-11.6	-3.1
-4.6	-6.6	-5	-8
-9.1	-7.2	-5.4	-13.6
-5.6	-14.2	-1.9	-6.8
-6.9	-10.3	-2.6	-4.1
-1.9	-9.6	-4.5	-9.6
-7.9	-8.2	-7.3	-1.8
-7	-6.9	-10.7	-3.3
-2.4	-4.8	-7.5	-18.7
-7.1	-10.9	-5.7	-8.5
-1.6	-7.5	-6.1	-9.5
-5.9	-4.7	-7.4	-5.9
-3.1	-13.5	-11.9	-2.6
-1.9	-5.2	-7.8	-4.2
-0.9	-1	-16.3	-7.4
-11.8	-9.9	-11.9	-4.9
-7.4	-7.1	-9.8	-0.5
-4.4	-7.3	-9.3	-10.2
-14.8	-6.9	-11.2	-6.6
-3.9	-6.9	-1.4	-8.3
-5.9	-4.7	-3.5	-4.7
-1.7	-3.4	-8.2	-8.4
-9.3	-8	-3.6	-11.4
-5.3	-8.7	0	-5.5
-1	-8.7	-8.1	-18.3
-10.3	-1.6	-2.5	-9.5
-5.2	-4.4	-5.6	-8.1
-10.1	-3.3	-5.3	-7.3
-4.9	-6.5	-6.2	-3
-5	-8.8	-12.2	-7.4
-11.2	-5.3	-8.9	-8.2
-2.6	-2.9	-8.5	-5.8
-1.4	-7	-5	-10.8
-2.3	-5.5	-6	-6.3
-5.6	-8.2	-8.1	-18.3
-4	-3.3	-4.2	-3.3
-1.8	-6.8	-7.9	-8.5
-3.3	-4.1	-5.3	-9.4
-1.8	-4.6	-6.1	-17.6
-2.7	-6.9	-6.8	-7.7
-3.9	-5.4	-7.6	-4.4
-3.2	-4.1	-11.9	-7.4
-3.7	-3.2	-6.6	-11.6
-3.5	-5	-5.1	-12.9
-10.4	-3.3	-14	-5.6
-1.8	-3	-6.1	-7.1
-5	-9	-7	-14.5
-7.4	-2.5	-5.9	-3
-9.1	-7.3	-9.8	-4.3
-2.5	-3.4	-7.1	-2.7
-3.8	-5.9	-5.1	-7.8
-5.2	-4.6	-4.9	-14.8
-2	-8.9	-2.9	-3.6
-2.5	-12.5	-8.2	-2.2
-5.2	-4.5	-5.1	-4.5
-2.1	-6.5	-4	-7
-4.9	-6.8	-5.5	-3.3
-9.6	-2.3	-3.1	-10.8
-0.7	-9.7	-6.2	-6
-3.6	-7.3	-8.2	-2.5
-5.7	-7.8	-9.8	-2.6
-5.3	-9	-1.8	-4.1
-5.3	-5.6	-2.6	-13.1
-11.7	-3.1	-4.4	-6.5
-18.7	-4.6	-3.4	-10.5
-11.1	-4.3	-4.3	-4.4
-5.6	-8.7	-10.7	-7.8
-6.1	-10.4	-10.1	-8.5
-15.5	-7.9	-3.5	-8.1
-6.4	-4.1	-5.8	-6.3
-2.5	-7.1	-3.5	-4.2
-8.3	-8.9	-10.1	-13.5
-14.3	-3.5	-3.2	-9.4
-6.3	-7	-3.5	-3.6
-2.9	-5.7	-6.4	-1.8
-5.7	-4.3	-4.4	-6
-4.1	-4.4	-5.3	-11.3
-4.8	-5.4	-2.5	-5.9
-5	-6.4	-3.9	-10.4
-2.7	-4.6	-2.7	-6.2
-2.2	-4.4	-4.5	-3.7
-13.8	-4.9	-5.8	-6.3
-4.2	-8.8	-7	-8.8
-8	-8.5	-5.6	-6
-4.1	-6.9	-10.4	-12.8
-13.6	-3	-4	-5.3
-7	-11.4	-10.1	-6.8
-5.6	-12.8	-5.7	-7.8
-10.3	-1.4	-16.2	-5.3
-11.6	-3.7	-6	-9.2
-4.2	-8.9	-6.5	-2.2
-7.2	-9.3	-9.5	-10.8
-3.5	-8.4	-3.9	-8.1
-7.5	-6.3	-7	-6
-10.3	-10.8	-7	-7.3
-7.2	-4.8	-6.2	-6.5
-5.5	-5	-11.4	-6
-7.8	-11.8	-8	-5.8
-7.6	-8.6	-6.2	-1.5
-6.2	-10.5	-9.4	-6.9
-3.2	-10.2	-6.2	-11.9
-5.7	-11.6	-7	-7.4
-8.7	-7.1	-4.2	-8.8
-7.9	-5.5	-3.8	-9.4
-5.6	-5.8	-3.7	-8.2
-7	-10.2	-9.1	-5.1
-2.1	-6.8	-6	-1.9
-1.5	-4.8	-5.9	-14.2
-9.8	-5.1	-3.4	-3.1
-4.4	-10.3	-6.2	-1.3
-2.9	-1.8	-7	-15.2
-9.6	-2.5	-13.7	-14.6
-6	-5.8	-5.5	-16.3
-6	-2.2	-10.2	-1.5
-7.1	-6	-4	-5.3
-8.3	-3.5	-6.1	-3.2
-3.8	-9.9	-4.4	-2.7
-7.1	-3	-5.8	-6.1
-7.7	-6.1	-6.4	-13.1
-7.6	-7.5	-6.8	-0.1
-10.6	-6.9	-5.9	-13.5
-6.5	-9.6	-8.2	-2
-5.5	-4.9	-3.6	-1.3
-7.5	-8.9	-5.1	-3.5
-8.1	-5.1	-10.9	-8.6
-2.4	-3.9	-4.5	-5.8
-3.9	-5.9	-8.2	-4.2
-3.9	-6.6	-3.1	-11.7
-10.2	-9.8	-11.4	-20.3
-5.5	-6.4	-5.3	-14.3
-2.6	-5.3	-3	-6.9
-3.3	-3.3	-5.8	-5.8
-1.2	-6.7	-1.3	-2.6
-2.2	-1.6	-5.6	-9.4
-4.7	-1.6	-10	-6.6
-4.2	-6.2	-4	-6.4
-9	-9.5	-8.9	-9
-6.7	-3	-8.8	-5.5
-9.4	-6.8	-11	-2.3
-5.2	-9.9	-12.4	-2.2
-7	-4.9	-2.1	-10.3
-3.8	-3.3	-4	-3.7
-7.7	-4.5	-4.4	-6
-1.8	-7	-5.8	-9.2
-12.2	-8.1	-1.8	-5.9
-10.1	-6.7	-5.1	-10.7
-5.2	-8.1	-5	-10.2
-4.7	-7.2	-10.6	-7.1
-4.8	-5.8	-7.2	-8.3
-8.3	-3.8	-9.5	-6.2
-7.1	-7.2	-3.3	-2
-6.2	-3.9	-4.3	-7
-8.2	-7.4	-1.3	-4.8
-6.1	-8.9	-4.2	-8.3
-11.5	-4.5	-6.8	-10.3
-3.8	-7.8	-3.7	-5.5
-3.6	-6.4	-7.4	-4.5
-6.1	-1.8	-7	-10
-4	-15.2	-4.8	-5.1
-6.2	-3.7	-5.1	-2.3
-5.6	-8.4	-6.8	-8.1
-5.6	-7.9	-4.4	-6.3
-4.2	-11	-5.6	-8.1
-15.6	-5.9	-6.9	-6.5
-1.6	-6.7	-9.2	-6.4
-4.8	-4.1	-5.8	-4.2
-3.6	-14.2	-7.7	-6.9
-6.1	-12.2	-5	-1.1
-1.4	-5.3	-6.6	-7.6
-7.1	-8.7	-5.9	-2.9
-4.9	-4.8	-4	-2.3
-7.2	-7	-1.8	-2.2
-4.6	-4	-3.8	-5.6
-3.9	-4.3	-3.8	-10.8
-7.8	-6.8	-3.7	-4.2
-0.9	-6.2	-10.4	-5.6
-7.9	-4.4	-8.2	-9.9
-6.5	-8.3	-10	-6
-4.9	-10.1	-5.3	-18.6
-4.6	-8.4	0	-7.5
-8.3	-2.9	-2.7	-7
-7.3	-1.7	-1.1	-6.5
-3.3	-5.5	-8.3	-2.8
-2.2	-11	-5.3	-17.8
-5.9	-10.1	-3.5	-5
-9.5	-3.8	-4.9	-11
-9.1	-6.3	-4.9	-3.4
-9.6	-0.9	-3	-12.1
-12.1	-4.4	-6.5	-1.8
-7.9	-2.5	-5.1	-13.3
-2.9	-8.1	-5	-6
-5	-0.3	-2.7	-14.5
0	-7.6	-4.5	-7.7
-6.5	-9.6	-9.6	-10.4
-6.5	-3.8	-10.5	-4.2
-9.3	-2.8	-3.6	-6.8
-1.9	-1.7	-3.9	-8.1
-5	-10.5	-9.9	-3.3
-10.1	-4.9	-2.8	-2.9
-7.2	-6.3	-4.7	-3
-3.2	-5.8	-4.4	-6.8
-0.8	-5.9	-6.8	-9.7
-3.7	-9.7	-5.2	-10.3
-5.3	-2.9	-3.9	-13.7
-2.9	-3.2	-6	-6.7
-3.1	-5.7	-0.4	-2.1
-6.2	-2.8	-5.1	-17.9
-10.4	-2.8	-5.9	-7.5
-8.5	-5.7	-9.5	-1.1
-7.7	-3.2	-9.8	-5.5
-0.2	-8.3	-6.6	-2.9
-5.5	-1.5	-4.8	-12.6
-9.2	-3.9	-6.2	-9.7
-8.1	-12	-13.3	-14.3
-8.2	-2.2	-9.1	-7.5
-5.5	-2.7	-8.2	-12.9
-10	-2.7	-5.6	-12.2
-6.9	-2.9	-4.5	-1.7
-3.2	-4.7	-8.5	-8.8
-7	-7.6	-10.2	-1.2
-8.2	-2.5	-5.2	-9.8
-9.1	-4.7	-8.4	-7.3
-9.8	-3.6	-5.8	-4.7
-10.7	-12.4	-1.8	-2.6
-13.3	-5.4	-1.9	-6.5
-6	-9.2	-8.6	-2.2
-4.6	-8.6	-13.9	-11
-4.3	-4.9	-5.7	-14.8
-1.1	-5.6	-5.9	-4.1
-6.7	-4.4	-5.2	-7.1
-4.4	-1.8	-8.4	-5.3
-8	-7.9	-6.1	-11.8
-7.1	-4.8	-9.1	-4.8
-0.6	-6.9	-2.3	-2.2
-6.9	-5.6	-6.5	-10
-5.1	-2.5	-4.6	-5.7
-7.9	-8.1	-7	-5
-6.7	-13.8	-8.1	-10.8
-7.4	-5.1	-5.2	-7
-10.8	0	-6.7	-7.3
-6.4	-4.8	-7.1	-8.5
-5.9	-3.4	-5.6	-4.6
-4.4	-8.1	-3	-9.7
-5.4	-5.9	-8.1	-2.1
-4.3	-5.9	-2.9	-1.2
-8.8	-3.7	-5.9	-13.6
-7.3	-2.9	-4.6	-9.3
-10.4	-2.2	-6.2	-11.6
-8.4	-7.4	-6.8	-4.7
-8.1	-6.4	-3.3	-4.5
-13.3	-10.1	-7.9	-12.3
-5.6	-10.9	-6.1	-4.3
-4.1	-5.3	-5.8	-5.6
-6.8	-13.4	-5.3	-4.4
-3.5	-10.1	-3.9	-6.4
-5.4	-6.9	-10.2	-6.2
-6.1	-5.3	-2.6	-8.8
-6.1	-4.7	-3.2	-5.8
-6.7	-2.6	-0.9	-5.2
-8.8	-11.8	-4.1	-5.4
-12.1	-10.3	-6.4	-12.8
-5.5	-2.8	-7.7	-13
-2.6	-5.9	-11.4	-11.7
-1.1	-8.8	-13.3	-8.1
-3.7	-6.7	-2.9	-0.7
-5.3	-5.3	-10.2	-3.7
-7.1	-8.8	-8.4	-8
-2	-2.5	-2.6	-4.5
-7.8	-6.2	0	-10.7
-5.8	-4.4	-6.3	-9.1
-7.5	-3.6	-10.7	-10.5
-0.6	-10.9	-7.9	-4.2
-9	-5.5	-12.5	-5.6
-1.7	-6.1	-3	-6.1
-3.5	-6.3	-5.1	-5.2
-5.2	-5.6	-6.5	-3.2
-5.6	-6.3	-9.1	-3.8
-7.3	-6	-9.4	-4.4
-9.4	-2.6	-4.4	-5.8
-9	-7.2	-7.5	-10
-2.6	-2.9	-7	-5
-3.1	-5.7	-3.9	-14.4
-7.1	-3.6	0	-3.1
-3.4	-3.5	-11.1	-9.9
0	-3.9	-7	-6
-0.9	-10.8	-7	-9.1
-3.4	-0.1	-3.3	-6.1
-1.7	-1.9	-4.6	-8.9
-6.5	-5.6	-10.3	-7.4
-11.4	-4.6	-7.1	-6.5
-5.1	-5.2	-2.1	-3.8
-3.3	-6.3	-3.5	-4.4
-3.7	-5.9	-5.2	-6.4
-8.8	-6.4	-6.5	-6.2
-3.9	-7.9	-1.9	-3.8
-7	-2.9	-4.1	-3.6
-2.4	-11.5	-5.1	-10.1
-5.5	-2.9	-9.7	-6.9
-2.3	-5.1	-0.5	-4
-16.1	-7.2	-5.3	-6.4
-5.2	-11.8	-9.6	-6.8
-3.5	-8.1	-19.3	-17.3
-4.2	-3.3	-6.7	-4
-14.1	-6.7	-4.3	-9.4
-4.1	-7.2	-8.5	-3.1
-10	-3	-3.7	-6.3
-8.2	-7.5	-7.1	-7.2
-9.5	-0.6	-9.2	-2.9
-6.1	-4.3	-5.2	-2.3
-6.5	-8.4	-3.6	-5.1
-11.5	-7.6	-2.1	-13.8
-1	-8.9	-2.7	-3
-5.5	-8	-3.7	-5
-6.7	-8.4	-3.2	-12.7
[truncated: 297,985+ more rows]
